# Supplementary material for: SRSF10 is essential for progenitor spermatogonia expansion by regulating alternative splicing
Source: eLife. 2022 Nov 10;11:e78211. doi: 10.7554/eLife.78211 (PMC9648972; doi:10.7554/eLife.78211)
Supplement: Figure 1—figure supplement 1—source data 1. [file elife-78211-fig1-figsupp1-data1.zip]

Archive with 3 entries (3 files):
- Figure 1-figure supplement 1-source data 1/Figure 1-figure supplement 1-Gel raw data.1sc
- Figure 1-figure supplement 1-source data 1/Figure 1-figure supplement 1-labeled gel.jpg
- Figure 1-figure supplement 1-source data 1/Figure 1-figure supplement 1-uncropped and unedited gel.jpg
