# Supplementary material for: SRSF10 is essential for progenitor spermatogonia expansion by regulating alternative splicing
Source: eLife. 2022 Nov 10;11:e78211. doi: 10.7554/eLife.78211 (PMC9648972; doi:10.7554/eLife.78211)
Supplement: Figure 1—figure supplement 2—source data 1. [file elife-78211-fig1-figsupp2-data1.zip › Figure 1-figure supplement 2-source data 1/Figure 1- figure supplement 2-source data 1.xlsx]

## Sheet: Figure1 S2B
Figure 1- figure supplement 2-source data 1: The testis weight of one-month-old male mice.
	1M Testis weight
	Control	Srsf10-cKO
	0.0595	0.0148
	0.0608	0.0156
	0.0393	0.0119
	0.0491	0.0129
	0.0684	0.0194
	0.0667	0.0191
mean	0.0573	0.0156167
T-test	0.000144528
