# Supplementary material for: SRSF10 is essential for progenitor spermatogonia expansion by regulating alternative splicing
Source: eLife. 2022 Nov 10;11:e78211. doi: 10.7554/eLife.78211 (PMC9648972; doi:10.7554/eLife.78211)
Supplement: Table 1—source data 1. [file elife-78211-table1-data1.zip › Table 1-source data 1/Table 1-source data.xlsx]

## Sheet: Sheet1
Table 1-source data 1: The fertility of Srsf10-cKO male mice.
	No. of male mice	No. of plugged ICR female mice	No. of litters	No. of pups per litter
Control	8	17	14
				13
				16
				17
				12
				18
				17
				6
				9
				14
				18
				15
				12
				8
				13
				13.4286
Srsf10-cKO	8	16	0	0
