# Supplementary material for: SRSF10 is essential for progenitor spermatogonia expansion by regulating alternative splicing
Source: eLife. 2022 Nov 10;11:e78211. doi: 10.7554/eLife.78211 (PMC9648972; doi:10.7554/eLife.78211)
Supplement: Figure 2—source data 2. [file elife-78211-fig2-data2.zip]

Archive with 9 entries (9 files):
- Figure 2-source data 2/Actin-labeled blot.jpg
- Figure 2-source data 2/Actin-raw data.1sc
- Figure 2-source data 2/Actin-uncropped unedited blot.jpg
- Figure 2-source data 2/gH2AX-labeled blot.jpg
- Figure 2-source data 2/gH2AX-raw data.1sc
- Figure 2-source data 2/gH2AX-uncropped and unedited blot.jpg
- Figure 2-source data 2/SRSF10-labeled blot.jpg
- Figure 2-source data 2/SRSF10-raw data.1sc
- Figure 2-source data 2/SRSF10-uncropped and unedited blot.jpg
