# Supplementary material for: SRSF10 is essential for progenitor spermatogonia expansion by regulating alternative splicing
Source: eLife. 2022 Nov 10;11:e78211. doi: 10.7554/eLife.78211 (PMC9648972; doi:10.7554/eLife.78211)
Supplement: Figure 3—source data 1. [file elife-78211-fig3-data1.zip]

Archive with 9 entries (9 files):
- Figure 3-source data 1/Actin-labeled blot.jpg
- Figure 3-source data 1/Actin-raw data.1sc
- Figure 3-source data 1/Actin-uncropped and unedited blot.jpg
- Figure 3-source data 1/MVH-labeled blot.jpg
- Figure 3-source data 1/MVH-raw data.1sc
- Figure 3-source data 1/MVH-uncropped and unedited blot.jpg
- Figure 3-source data 1/PLZF-labeled blot.jpg
- Figure 3-source data 1/PLZF-raw data.1sc
- Figure 3-source data 1/PLZF-uncropped and unedited blot.jpg
