# Supplementary material for: SRSF10 is essential for progenitor spermatogonia expansion by regulating alternative splicing
Source: eLife. 2022 Nov 10;11:e78211. doi: 10.7554/eLife.78211 (PMC9648972; doi:10.7554/eLife.78211)
Supplement: Figure 3—source data 2. [file elife-78211-fig3-data2.zip]

Archive with 1 entries (1 files):
- Figure 3-source data 2/Figure 3-source data 1.xlsx
