# Supplementary material for: SRSF10 is essential for progenitor spermatogonia expansion by regulating alternative splicing
Source: eLife. 2022 Nov 10;11:e78211. doi: 10.7554/eLife.78211 (PMC9648972; doi:10.7554/eLife.78211)
Supplement: Figure 3—figure supplement 1—source data 2. [file elife-78211-fig3-figsupp1-data2.zip]

Archive with 6 entries (6 files):
- Figure 3-figure supplement 1-source data 2/Actin-labeled blot.jpg
- Figure 3-figure supplement 1-source data 2/Actin-raw data.1sc
- Figure 3-figure supplement 1-source data 2/Actin-uncropped and unedited blot.jpg
- Figure 3-figure supplement 1-source data 2/PLZF-labeled blot.jpg
- Figure 3-figure supplement 1-source data 2/PLZF-raw data.1sc
- Figure 3-figure supplement 1-source data 2/PLZF-uncropped and unedited blot.jpg
