# Supplementary material for: SRSF10 is essential for progenitor spermatogonia expansion by regulating alternative splicing
Source: eLife. 2022 Nov 10;11:e78211. doi: 10.7554/eLife.78211 (PMC9648972; doi:10.7554/eLife.78211)
Supplement: Figure 7—source data 1. [file elife-78211-fig7-data1.zip › Figure 7-source data 1/Figure 7-source data 1.xlsx]

## Sheet: LACE-seq
Gene	SRSF10_Rep1_FPKM	SRSF10_Rep2_FPKM	IgG_FPKM
Rbm25	2655.41	5426.68	39.5974
Hsp90ab1	1412.05	3610.89	66.592
Pdap1	1822.84	2244.04	26.1122
Eif3a	1292.29	2267.54	38.0897
Hsp90aa1	1274.27	2132.19	19.7342
Eif5b	1388.4	1886.98	15.4841
Pole3	854.418	2102.69	0
Atpif1	802.126	2055.03	38.6769
Anp32b	861.793	1930.54	25.2202
Luc7l3	731.33	2007.85	27.4467
Hmgn5	428.537	1497.56	7.66076
Rps8	826.793	996.01	48.5015
Cdk11b	738.179	922.397	30.1003
Sltm	688.539	950.283	14.3244
Tcerg1	792.586	809.227	32.7002
Rhox8	505.957	1048.22	3.25121
Rpl19	670.734	631.165	183.878
Rpl5	248.421	1170.67	34.1467
Ccdc55	307.666	1081.73	4.48333
Snrnp27	570.954	800.756	15.4379
Top1	480.561	870.607	9.85986
Rplp2	689.664	527.89	122.574
Ankrd11	696.079	588.548	23.3967
Ralbp1	638.588	543.013	10.0726
Smc1a	532.201	623.564	32.0738
Cenpf	655.413	505.401	15.2572
Tpt1	289.243	799.109	56.5824
Dnajc2	319.066	788.184	10.6775
Ddx10	384.693	712.234	10.3164
Rsrc2	354.671	722.916	19.8519
Chd4	483.765	557.143	53.5428
Ncl	365.987	687.346	16.2222
Golgb1	527.264	512.917	22.6381
Akap12	524.482	471.053	25.398
Stra8	434.982	493.767	41.6892
Rps24	207.764	729.134	30.8271
Tbca	373.147	579.191	10.8223
Eif3c	405.89	528.092	28.0293
Acin1	397.154	518.192	28.5594
Mphosph8	257.757	675.357	2.38746
Mdn1	503.715	404.565	21.8936
Zcrb1	328.79	540.543	5.22831
Hsp90b1	318.136	523.761	26.8226
Dst	444.619	394.888	28.4024
Rps25	307.791	527.23	6.76577
Srrm2	434.397	334.606	56.0148
Ddx46	342.795	455.675	11.8504
Dek	254.475	544.985	6.80394
Smc3	241.175	548.948	8.43143
Tpr	295.156	465.799	17.3383
Ddx21	338.122	426.386	9.35124
Prrc2c	385.444	352.969	32.8532
Prpf38b	272.189	472.099	16.3245
Ssb	180.477	558.926	19.3215
Mmp14	391.296	356.603	8.18177
Rbm39	240.61	488.175	26.4911
Hmgb2	253.93	491.903	6.5581
2810004N23Rik	414.887	308.921	24.8998
Zc3h15	338.003	406.364	3.71074
Rbbp6	344.198	383.401	19.8765
Ssrp1	336.806	380.42	21.9709
Rpl14	274.458	432.103	22.2589
Ptma	275.556	426.708	26.3772
Rpl12	231.673	431.751	59.8251
Ktn1	226.089	466.954	17.8046
Ftsj3	319.741	367.17	18.3966
Safb2	348.758	342.404	9.57505
Psmd4	367.216	295.992	31.6909
Zc3h13	287.496	392.496	11.5312
Taf1d	274.755	401.29	10.3511
Nap1l1	164.531	497.194	12.4
Prpf40a	190.928	471.351	11.6547
Pnn	243.665	404.372	20.9949
Ccdc34	347.206	315.727	0
Ddx27	317.995	320.783	20.4972
Psmd7	285.81	365.129	4.671
Rpl3	293.389	269.747	90.1357
Cfdp1	184.733	438.454	22.5565
Ppig	203.824	431.423	5.89546
Cwc22	177.527	397.308	54.5753
Ythdc1	265.768	346.295	17.2991
Psip1	178.537	436.591	7.52827
Srek1	247.546	356.307	11.8438
Cald1	230.146	359.047	19.5998
Srsf11	275.605	309.172	20.4504
Nop14	250.763	344.068	3.91913
Esf1	185.894	400.929	8.19107
Rps23	170.086	378.05	46.1602
Srrm1	280.659	296.446	16.724
Larp7	269.026	319.032	5.10514
Calr	218.527	342.203	26.2585
Ttc3	216.72	351.122	15.1982
Brd3	332.824	222.474	10.0221
Abcf1	258.507	296.737	6.64745
Cntrl	254.951	280.306	7.97511
Rrbp1	256.595	262.055	19.6976
Upf3a	199.254	315.069	19.0599
Htatsf1	149.571	373.609	6.3388
Hnrnpu	281.989	215.673	30.1385
Golga4	245.263	269.626	9.3589
Ppp1r12a	243.542	264.354	14.2851
Gtpbp4	220.63	300.912	0
Mki67	243.567	264.444	11.5809
Huwe1	254.787	240.535	24.0096
Ccar1	195.929	314.3	8.40286
Rpl23a	144.292	297.488	63.724
Ubr4	296.139	191.556	16.887
Gm15772	155.008	297.64	51.1984
Cenpe	188.985	299.454	9.44262
Cep250	279.083	197.117	11.0101
Snrnp70	226.89	196.494	59.6538
Akap9	189.15	277.034	10.1549
Lyar	152.203	312.048	4.84055
Psme1	187.225	244.476	33.6863
Arglu1	220.779	227.245	12.9742
Dnmt1	213.853	223.373	20.8648
Pnisr	219.536	219.982	16.5465
Safb	220.688	207.452	26.2956
Brd4	259.291	171.435	21.2476
Rpl4	160.022	248.457	42.8161
Sptan1	241.21	167.222	41.9865
Stx4a	253.457	178.847	16.9443
Bclaf1	186.116	247.037	11.5174
Rdx	116.948	309.851	16.4843
Cbx1	148.874	275.817	18.2709
Zrsr2	137.133	299.296	5.00532
Denr	172.685	252.05	14.4499
Nasp	144.319	279.781	11.321
Fam32a	222.104	198.244	7.5984
Lig1	182.951	220.096	13.5522
Sf3b2	161.039	219.846	26.9395
Smarca4	214.817	171.351	19.0691
Drap1	200.46	194.162	8.18782
Ik	157.37	236.454	5.46068
Uba52	120.55	217.991	55.7741
Nol12	158.759	224.283	7.29309
Incenp	136.361	236.122	15.1661
Zcwpw1	163.634	207.538	14.5788
Upf2	137.132	242.395	5.25586
Cwc15	158.78	214.528	10.3075
Nop58	129.019	240.761	12.8852
2610015P09Rik	196.078	180.65	5.6953
Smarca2	145.843	232.019	4.07651
Chd2	185.532	187.269	8.84006
Ncor1	179.053	189.875	11.5339
Sfpq	143.422	193.283	42.1124
Sfswap	217.354	128.538	32.6511
Dync1h1	200.333	146.655	30.3769
Smarcc1	109.509	253.939	11.3443
St13	133.474	233.062	4.59868
Nefm	145.878	219.015	4.31458
Ap3d1	163.718	192.922	12.2636
Hirip3	159.114	201.169	8.48639
Dnajc8	96.0035	268.286	0
Ccdc186	111.961	238.162	14.0774
H19	142.925	151.236	69.0264
Hnrnpk	135.948	201.976	17.337
Wdr60	122.906	228.32	3.70852
Tpm3	100.989	224.9	27.9201
Dnttip2	120.34	213.683	19.289
Brd2	149.699	152.916	50.0438
Mns1	122.914	219.842	8.13781
Clk1	129.501	196.887	21.5041
Sycp1	95.8112	246.431	5.04823
Psmd1	125.594	212.554	8.55573
Cwf19l2	163.834	172.291	6.09552
Golga2	164.078	158.3	17.278
Syne2	190.503	133.208	15.1839
Numa1	155.074	140.696	40.8864
Sptbn1	135.008	162.244	37.4397
Smc4	91.9312	234.213	8.41843
Aggf1	137.132	183.97	9.6315
Fcf1	69.2266	242.343	19.0358
Supt16	111.533	206.321	12.1853
Nelfe	101.138	212.932	14.8177
Cntln	101.374	219.05	4.29568
Myh9	143.823	148.468	32.0663
Rabep1	114.69	203.871	5.13
Srp14	109.064	212.79	0
Ino80b	181.614	128.207	7.80774
Hells	136.038	160.014	20.8695
Tnnt2	92.1512	223.43	0
Upf3b	99.006	211.205	4.93299
Map7d2	116.448	194.656	3.57755
Ddx23	139.118	156.143	16.2549
Hnrnpm	82.4784	208.04	19.1842
Kif5b	94.8407	205.89	7.84702
Tpm1	106.228	159.737	39.0421
Spen	196.345	93.1339	14.853
Rad50	114.557	176.816	7.25745
Eprs	128.606	161.101	8.43324
Usp8	92.3683	194.879	10.6815
Taf3	129.133	162.158	2.83856
Nemf	106.393	185.852	0.927919
Utp3	115.78	172.593	2.33383
Ccdc172	117.422	151.79	18.4605
Rpl13a	102.319	148.699	35.646
Ncor2	132.795	121.724	31.6036
Scaper	93.6078	183.22	9.04318
Knop1	125.25	150.905	6.93132
Map2k2	145.381	130.151	4.5128
Polr3d	119.096	150.641	8.99486
Sec62	99.4974	174.37	4.33891
Son	129.312	119.665	28.8857
Sbno1	126.739	134.289	16.2198
Gnl2	108.755	130.681	34.9685
Rpl35	113.925	133.05	26.0444
Rpl27	92.7601	143.179	36.7857
Rock2	121.962	139.264	7.94722
Usp34	114.92	142.912	7.90827
2022-09-07	65.0286	195.94	4.21039
Nrp1	161.637	96.094	5.92004
Uqcrh	73.1246	162.079	28.4189
U2surp	89.4789	169.37	4.41303
Arid4b	91.6613	166.302	5.20329
Metap2	86.9472	168.984	6.82368
Ubxn1	100.246	148.403	11.782
Xpa	116.416	134.239	8.66735
Ankrd26	101.376	153.046	4.15594
Sf3a3	113.52	121.669	21.8405
Gpatch4	103.572	149.686	3.18915
Cdc5l	95.0975	145.572	15.2237
Gigyf2	124.183	120.787	10.6442
Phf23	99.2012	122.395	32.3297
Brd7	92.4034	156.837	4.51904
Chd3	128	117.871	7.84485
Ubtf	127.315	104.803	21.5616
Tex14	103.196	134.091	15.754
Mtdh	121.789	120.396	10.3303
Prpf4b	90.2769	151.008	10.7246
Myh11	116.105	119.367	15.8442
Smc1b	79.8855	161.209	8.51054
Srrt	103.573	122.681	21.0761
Rbm17	99.9035	141.716	4.90229
Gtf2f1	127.076	111.629	4.30196
Ccdc112	106.703	132.162	3.76989
Herc2	130.065	102.717	8.19747
Clasrp	115.45	116.432	8.94647
Bod1l	99.0128	136.615	5.0565
Rpl17	87.8909	129.718	22.7717
Aimp1	79.9681	147.582	10.6433
Calm2	85.4832	133.391	19.3151
Cdk5rap2	145.352	87.3454	4.23365
Ddx24	73.5791	149.865	12.0874
Trrap	115.741	94.683	25.0192
Ankrd12	97.9727	129.42	5.57533
Syce1	127.477	96.8605	7.77334
Luc7l2	72.6663	145.678	12.6856
Atp1a2	95.6464	129.475	1.62653
Aebp1	130.491	88.1809	7.63859
Plec	132.738	75.8642	16.7498
Bdp1	81.9217	139.877	3.36125
Traf3ip1	115.183	98.6975	10.894
Frg1	112.228	105.147	7.36757
Cep290	70.6985	149.144	3.61836
Baz2b	91.729	124.137	6.71993
Tnrc6a	114.757	94.6994	13.0244
Supt5	102.914	91.2459	27.638
Nisch	133.446	70.0576	18.2015
Nop56	94.6919	117.613	7.71503
Fip1l1	86.2987	122.942	10.7071
Brd9	97.8657	116.135	2.96216
Rtf1	113.547	93.6727	8.05265
Rabl6	97.7863	110.942	5.53017
Rpsa	75.1578	106.615	31.4923
Arl6ip4	91.1888	118.298	3.33076
Zmat2	93.5568	111.207	7.94572
Dync1i2	120.385	83.5222	8.45752
Fam133b	97.9552	110.717	3.11021
Pqbp1	44.2082	167.139	0
Rock1	81.5674	122.905	6.5496
Rnf20	76.0762	121.417	13.2072
Cc2d1b	100.501	90.0861	19.0632
Tax1bp1	61.6268	134.916	12.717
Rbm5	110.577	83.2626	13.5851
Rbm6	68.2876	125.867	13.0092
Smc5	85.039	113.838	7.03761
Arid4a	89.8085	110.027	5.27057
Nolc1	93.0542	101.723	9.44008
Pcnt	117.575	79.6735	6.69278
Drosha	80.7174	101.032	21.6915
Rpl14-ps1	64.1297	131.686	6.6285
Nexn	55.6432	146.539	0
Utp20	95.5419	99.6472	6.81443
Tmf1	67.3559	131.136	2.97917
Pcm1	80.1615	111.639	9.18635
Prpf6	90.9618	106.475	3.43437
Psmc3	76.6852	109.932	13.6709
Sparcl1	61.2564	132.785	4.48333
Parp1	64.9176	112.666	19.8231
Dnajc7	73.7555	111.071	12.3819
Bms1	71.0886	116.681	7.19469
Tcf20	84.0311	102.968	7.90376
Gas8	105.047	87.0609	2.20916
Morf4l1	40.011	146.399	7.84914
2310033P09Rik	91.8356	102.16	0
Bfar	75.7794	116.472	1.34613
Dars	87.2577	82.4429	20.9132
Syf2	70.388	103.516	15.1974
Ylpm1	68.356	107.049	11.9536
Herc1	89.7945	85.4646	11.5223
Zfc3h1	77.4587	103.187	5.32031
Myo18a	92.5346	82.8052	10.1244
Macf1	95.8547	75.6843	12.1638
Thoc2	65.6851	115.536	2.20218
Cspp1	88.5821	92.8185	1.57341
Aatf	73.188	98.0902	10.2168
Akap8l	101.19	76.4659	3.49257
Rpl24	56.9953	109.765	13.6731
Usp7	83.0701	79.2864	17.5049
Scaf11	75.6301	94.5191	9.12005
Kmt2a	102.383	67.1044	9.65771
Canx	59.555	115.681	3.19845
Mycbp2	92.3655	77.1233	7.17237
Clint1	60.2707	100.686	15.3294
Cep83	66.41	102.74	7.03892
Ccdc88c	103.956	61.9371	10.1914
Atrx	62.4576	106.673	6.83297
Wdr43	67.0686	95.3239	13.0729
Dnajc21	51.5683	117.592	5.2926
Exosc10	91.7946	73.7524	8.83038
Mllt4	67.6562	96.9412	9.09816
Stmn1	75.9529	82.3564	15.2155
Bptf	79.039	79.5461	14.1835
Eif4g1	64.0175	78.8924	29.5586
Zcchc17	77.5422	94.3744	0
Kif20b	63.3406	103.61	4.87455
Uaca	68.8931	94.39	6.95639
Ttc1	44.8027	122.681	2.65426
Paxbp1	70.9268	97.6608	0.905544
Gps2	71.9464	87.8845	9.61961
Prpf40b	90.9467	66.1888	12.1499
Sarnp	42.1848	119.093	7.59008
Larp1	85.7186	63.9398	18.847
Plcb4	71.7628	79.9883	14.0384
Dstn	43.149	117.579	3.84616
Leo1	51.6837	105.523	6.56411
AU019823	109.029	52.4836	1.04743
Clip1	77.2736	78.1588	5.99686
Las1l	72.219	85.676	2.70916
Hdgf	79.4637	72.0675	7.99237
Polr1a	77.7363	66.2211	14.9286
Rrp15	49.1823	96.3469	12.9149
Scml2	73.6042	78.9485	5.08211
Ptrf	79.3859	59.821	17.3327
Nmt1	73.7487	75.4204	5.98777
Abcf2	57.3465	91.812	5.5132
Snhg5	71.9179	65.5034	16.156
Cep112	71.8052	75.6492	5.96751
Myo10	85.5892	56.9979	10.7567
Dhx8	64.1179	74.0676	15.0781
Akap13	78.195	61.842	12.9711
Myh10	65.6835	81.0299	6.03272
Baz1b	61.2967	82.8116	8.38808
Ppil4	57.0236	93.7842	1.21233
Fnbp4	57.9804	82.2708	11.6451
Ddx50	54.9771	76.7468	19.8359
Pfdn1	40.3107	103.14	7.46009
Trip11	52.0525	89.483	8.36794
Gltscr2	74.4006	68.1905	7.2287
Noc3l	74.9845	71.9863	2.59576
Rp9	65.4718	82.8693	0
Srp68	74.7769	63.1291	9.8369
Fau	62.1334	66.9048	17.5233
Uimc1	57.4028	79.1059	9.57476
Psmc1	43.2413	97.6878	5.06179
Fxr1	52.4591	81.1898	11.6927
Sfr1	75.6775	63.6484	4.72846
Rala	53.564	84.2931	5.31044
Eif2s2	46.6893	92.4759	2.82635
Nudc	57.81	58.4925	25.6604
Ndufaf2	52.6632	75.2364	13.6446
Snw1	63.6252	74.2241	3.17829
Smc6	47.1226	87.1983	6.65288
Psmc3ip	63.2493	76.9802	0
Gnl3	62.9681	71.5016	5.68229
Gkap1	24.7686	114.67	0
Smarcc2	65.9279	61.769	11.1581
Cenpj	52.5172	82.0511	3.92502
Slk	60.6541	75.0753	2.42479
Epb4.1l2	49.5538	71.029	16.8244
Ddx41	76.0158	51.56	9.78228
Crebbp	57.7169	61.2824	17.8875
Ankrd17	59.0495	65.9778	10.929
Zfp292	57.684	73.0068	5.013
Itsn1	67.2231	55.573	12.7159
Srpk1	67.7634	58.679	8.7011
Mphosph10	37.9808	95.4629	1.63283
Cir1	37.7934	97.2262	0
Spata33	51.9961	82.7662	0
Ezh2	39.9269	94.8295	0
Hdac2	58.7517	73.7661	1.81215
Rsrc1	44.4891	86.1845	3.2338
Supt6	56.7734	68.3517	8.71243
Naca	45.1564	77.1467	10.6884
Tcof1	77.0812	49.0571	6.80633
Lrrfip1	60.21	60.5279	12.0892
Nefh	43.0209	87.2159	2.58549
Erc1	52.4582	70.5333	9.11491
Fam50a	57.1872	74.6432	0
Birc6	59.0791	59.7858	12.8024
Ggnbp2	67.0351	61.0054	3.56555
Erp29	49.3798	63.0598	18.8145
Tars	53.4455	74.9656	2.68357
Zrsr1	55.9538	74.2746	0.761404
Nucb2	44.748	77.0974	8.78319
Smg6	43.5504	73.6389	12.8399
Hnrnpul1	63.5171	47.4751	19.0086
Ift74	33.7668	94.1341	1.68244
Ofd1	59.6305	67.3544	2.30516
Neb	71.8152	54.5827	2.78514
Sdf2	76.2739	40.2271	12.2491
Clspn	51.6257	70.9289	5.46693
Cit	57.811	61.2165	8.29598
Kmt2c	68.3497	50.9479	7.86358
Ash1l	64.6467	55.2161	6.19837
Nucks1	48.7833	72.1891	4.9893
Inhba	60.0158	46.0864	19.683
Chaf1a	59.419	59.7743	6.3094
Sycp2	39.352	83.7383	2.38218
Ahnak	46.4923	63.0669	14.9676
Itsn2	57.2547	62.2481	4.55946
Top2a	46.1902	64.8065	13.027
Ckap5	46.6078	69.0287	8.27994
Hnrnpdl	46.1739	64.8568	12.8177
Rbm8a	58.4832	59.8227	5.41497
Pole	62.2737	52.9628	8.01697
Mrps5	62.1857	47.7036	13.2498
Cep350	56.1127	60.6424	6.23212
Man1a2	53.2938	66.5571	2.53202
Dhx15	51.2556	51.3266	19.779
Rbmx2	45.7979	76.1155	0
Map1b	49.6419	66.3511	5.88874
Ppfibp1	48.1835	64.5059	9.15076
Tex15	71.7441	44.386	5.57329
Kin	50.5299	68.3741	2.77369
Hspa4	40.6798	66.5461	13.9843
Chd6	55.5503	55.8436	9.31263
Hspa9	39.534	67.1429	13.8003
Chd7	61.621	55.5142	2.64783
4930413G21Rik	76.7233	43.0184	0
Ppp1r12b	58.691	56.0641	4.45126
Ptms	55.3454	46.3811	17.1252
Sec63	46.8851	67.3796	4.48247
Psmd2	47.1418	57.3912	14.205
Tshz2	57.3686	46.0608	15.2982
Slmap	47.2344	61.5503	9.87753
Fert2	53.778	58.5459	5.6625
Cep295	58.5772	52.4314	6.83504
Gpatch11	35.5075	76.5829	4.89345
Cd3eap	61.9941	51.5627	3.19538
Rbm26	45.0488	57.6824	13.3901
Golga3	46.332	61.8707	7.78574
Rere	59.9138	42.8587	12.6058
Pdcd4	37.9237	60.912	16.2858
Taf7	44.4607	62.8802	7.37521
Ccdc174	52.9501	57.552	4.19966
Kif2a	54.5127	51.706	8.37739
Lpl	54.7928	58.935	0.849063
Zranb2	44.0016	67.7975	2.7058
Rpl32	45.5179	47.2319	21.5731
Srsf10	62.4579	39.5562	12.2084
Cct6a	41.1391	52.9879	19.9023
Sub1	41.6032	69.2055	3.14155
Rnf8	38.0386	64.8598	10.7125
Cep162	42.5124	67.9228	2.56551
Nsd1	46.9003	49.0145	16.877
Eif3g	45.7718	55.3144	11.3063
Hmgb3	34.7135	72.8734	4.78443
Xrn2	37.2812	72.635	2.06394
Cdc42bpb	41.5885	53.376	16.5438
Zfp644	42.1486	65.3998	3.57132
Kat6a	43.5169	57.9427	9.51772
Rrp1	60.8549	33.5758	16.2732
Smc2	32.5773	75.4853	2.48694
Zfp318	67.0141	37.5498	5.28167
Tnrc6c	53.3688	44.9678	11.4973
Smap1	46.1332	51.454	12.0411
Utrn	47.123	53.3725	9.11932
Hdlbp	39.1565	61.751	8.62188
Ep400	56.6142	42.9632	9.8659
Tnik	63.0887	35.9305	10.3391
Setd5	37.2261	59.4178	12.5079
Txlna	54.269	47.1647	7.47809
Nsa2	30.7183	75.163	2.62958
Nol8	45.4666	60.2576	2.20596
Paf1	44.1469	54.2888	9.32451
Ctr9	56.3598	46.4713	4.78242
Cgn	48.3882	54.9232	4.07055
Bag1	38.9611	59.7754	8.53856
Ccdc25	36.0183	68.0002	3.22535
Hnrnpab	48.8468	41.8464	16.3139
Eif3j2	44.9151	62.0259	0
Penk	58.3169	35.0057	13.4905
Acbd3	33.5246	70.0818	2.99744
Odf2	33.6203	61.7555	11.0474
Ttn	58.7412	45.519	1.86742
Cplx2	47.337	58.3812	0
Phip	44.7482	58.6826	2.1723
Nmt2	43.0817	55.3974	7.05585
Nktr	38.8381	49.3388	17.2612
Mrpl15	31.5328	66.0421	7.61167
Cenph	16.8474	81.4259	6.29567
Ybx1	39.7117	58.047	6.56741
Skiv2l2	41.087	54.3848	8.40983
Dnajb6	42.9971	42.6309	17.7775
Arhgef1	63.0314	31.41	8.53293
Zcchc7	39.247	50.5457	12.6638
Tmem183a	47.4946	40.5257	14.3179
Hint1	37.6728	55.8276	8.7149
Usp24	48.4353	46.6934	6.91124
Phf3	40.5258	56.4772	4.88297
Smarca5	37.2877	62.8741	1.4727
Dhx38	45.1847	50.4094	5.73335
Map4k4	38.3728	52.4536	10.3983
Lsp1	57.2003	40.1543	3.82142
Cfap36	40.4466	58.12	2.47154
Arhgef25	52.541	38.5872	9.81115
Zfp91Cntf	39.7624	53.8123	7.0883
Heatr3	58.2985	37.8091	4.45126
Usp48	42.6325	49.0203	8.83814
Ccdc181	17.0623	78.7792	3.85524
Ctage5	46.6533	49.2457	3.72547
Taf1	37.3583	55.8883	6.2581
2700099C18Rik	12.9353	86.4204	0
Ubxn4	34.906	63.5102	0.839464
Prdm2	48.4771	37.0916	12.866
Hdgfrp2	40.0257	44.975	12.7504
Cwc27	29.5723	63.9135	3.88273
Chmp3	36.0047	58.5055	2.73296
Paip2	58.5696	30.546	8.01488
Usp36	37.1215	53.9363	6.04136
Rab13	29.5242	62.0436	5.46364
Fam21	42.5266	51.2917	3.19061
Bccip	49.3325	47.5036	0
Fkbp2	45.5801	43.5328	7.63325
Utp11l	28.6224	63.7746	4.3452
Cdca8	51.9184	40.1601	4.58577
Cul3	32.9324	53.442	10.1982
4932438A13Rik	42.2636	48.5186	5.41673
Yars	47.4285	38.9524	9.77849
Syncrip	40.6706	52.772	2.54929
Letm1	53.0204	40.9641	1.99281
Ubr5	49.1823	35.3716	11.2616
Snrnp48	44.0476	49.0512	2.05751
Apc	44.2571	44.4717	6.1352
Nrde2	50.8866	34.6565	9.30862
Ppfia1	42.852	42.1188	9.83452
BC005561	34.1672	59.2103	1.31212
Slu7	30.1984	61.6283	2.83899
Setd2	32.3516	51.9192	10.0231
Cox17	38.653	41.7315	13.9092
Ehmt1	40.9312	47.0993	6.19186
Cep63	34.1471	55.6517	3.25259
Zfp326	42.326	41.4204	9.27443
Wapal	29.1362	53.2798	10.1213
Casp8ap2	44.9683	44.4378	3.08403
Cdk12	34.0578	46.3086	11.9566
Phc2	52.4182	28.7727	11.132
Col22a1	55.1465	32.1831	4.9611
Xpc	37.9411	51.3646	2.85761
Gga3	48.198	35.753	8.05214
Col5a1	47.3177	32.8535	11.5531
Dlg4	46.8095	32.0468	12.5783
Atad2	42.8158	45.041	3.57588
Smim11	33.7515	57.6141	0
Surf6	46.1726	42.3093	2.76067
Nvl	32.9336	53.6542	4.57115
Taf7l	25.0177	64.1727	1.88426
Fcho2	32.41	47.9439	10.6293
Zcchc10	35.0311	49.1768	6.18835
Zcchc11	32.9777	50.6503	6.69843
Trpm7	29.939	54.7202	5.64722
Kri1	43.35	37.8196	8.87186
Ccdc18	27.1673	61.3574	1.46642
Vac14	38.0242	40.3487	11.545
Eea1	31.9752	53.8184	3.85125
Hnrnpa1	33.8383	46.8082	8.71952
Hmgb1	35.2552	50.7757	3.09988
Alms1	57.4021	26.0513	5.67733
Nes	49.1492	36.6206	3.30852
Vps13c	45.7087	38.9832	4.03991
Phf20	48.5074	37.3066	2.36238
Ndc80	24.7167	55.2398	8.16821
Ranbp2	44.2676	37.8182	5.98829
Dnajc1	36.122	46.5779	5.16628
Rfc1	36.1646	46.4318	5.06091
Dnah8	45.8267	38.2598	3.40751
Akap8	26.4669	52.3951	8.41581
Rai14	30.1062	42.9586	14.1651
Anp32e	23.3032	58.3801	5.40302
Spa17	39.8932	47.1447	0
Tchp	48.2561	35.0328	3.68209
Psmd12	39.9922	42.6487	4.29348
Usp16	38.4776	47.1776	1.20207
Nap1l4	34.1788	44.5393	7.8666
Psma7	36.2735	45.9009	4.35096
Cwc25	30.8559	53.4815	2.10381
Atp6v1e1	42.5824	40.4167	3.25769
Tet3	48.9714	26.5546	10.3767
Ubr2	46.142	32.2268	7.45724
Mtor	46.0695	34.4652	5.05991
Plekhg5	36.1314	38.3387	10.8265
Cebpz	28.977	53.4485	2.52879
Nol7	25.2737	51.343	8.11759
Ccdc9	30.8292	39.1877	14.7009
Tmem57	33.4138	45.4107	5.41077
Ccdc66	35.5783	48.6182	0
Sod1	31.6032	37.9406	14.6216
Hist1h1b	24.388	48.7053	11.021
Brd8	39.1944	38.8288	6.06011
Banp	40.8283	29.5851	13.5881
Ilf3	32.1879	40.8517	10.8307
Prpf3	34.6774	42.2893	6.45445
Atp9b	35.5806	34.1992	13.1984
Wdr3	38.7648	37.9297	6.07477
Wasl	33.522	47.54	1.58141
Chd1	29.0209	44.6983	8.89077
Rwdd1	20.6135	61.9539	0
Zc3h7b	41.2962	31.6148	9.64769
Dcn	33.5653	35.3233	13.5735
Kif2c	37.0941	33.961	11.3481
Fkbp3	27.5858	42.1769	12.6268
Prkcsh	32.2924	41.2595	8.75762
Tlk1	23.4425	53.7473	5.11832
Eftud2	30.8428	40.9677	10.4367
Znhit6	22.5301	53.3523	6.25429
Phf14	29.1298	47.7439	5.16285
Gtf3c1	38.0748	31.9837	11.2694
Nfyb	36.7604	32.0043	12.5076
Crnkl1	29.2363	45.2483	6.73655
Maf	51.5991	26.6396	2.84848
Cep128	29.7869	47.6829	3.54666
Ptn	37.6933	35.9562	7.18088
Fmr1	43.618	28.2244	7.90851
Cep55	39.8794	27.5369	11.9679
Rexo2	41.9421	29.7093	7.47717
Rpap3	36.2576	34.4845	7.93414
Fkbp4	36.9465	31.6688	9.97137
Med19	28.0538	48.4679	1.7585
Hspa5	25.9452	46.6734	5.60142
Dcaf6	27.3007	40.3717	10.5258
Sdad1	39.356	32.7109	6.1018
Kif21a	37.6332	38.8021	1.65188
Chd1l	38.9588	35.35	3.51567
Haus7	45.788	29.223	2.80706
Arhgap21	27.8352	38.6722	11.1463
Ccdc12	27.1229	50.4303	0
Rpl6	31.4178	39.6545	6.22965
Ap3b1	29.5856	44.1207	3.42204
Mink1	41.8443	24.7335	10.513
Twistnb	32.1549	44.8012	0
Uso1	39.0211	33.3942	4.41872
Serf1	16.4713	60.1035	0
Kif4	22.0652	47.1014	7.2427
Rbm27	32.7783	41.3365	2.15547
Cgnl1	29.4549	40.5499	5.98289
Ehmt2	29.9534	31.3745	14.0566
Lrrc45	30.0303	43.6878	1.44441
Ptk2	31.5204	35.7919	7.77254
Mapk8ip3	33.9094	29.2622	11.7838
Zdhhc20	30.9758	43.267	0.657114
BC005624	36.7032	35.2641	2.89923
Mcm10	40.1323	23.8142	10.9139
Strn3	29.3657	39.2462	5.77097
Anp32a	29.5672	42.6599	1.73056
Phf20l1	31.1889	37.1449	5.55553
Dgkz	37.6785	24.7797	10.9138
Dhx16	37.7505	27.2494	8.19621
Rsl1d1	28.1265	40.9221	3.98941
Ncapd3	31.6482	34.5278	6.77836
Gpatch1	26.2568	39.7031	6.86392
Exoc6b	29.2688	38.3312	4.989
Plcg1	38.1224	23.5272	10.8032
Plp1	33.0222	39.3358	0
Med4	30.7942	32.6685	8.88695
Tnnt1	29.686	34.4143	8.24009
Eif3e	25.8492	39.1488	7.31502
Rnf214	28.6016	39.3219	4.25988
Jmjd1c	29.5345	31.6076	10.9592
Rsf1	22.0628	47.0313	2.98969
H1f0	42.5183	21.5707	7.82394
Mprip	28.5337	33.2864	9.97317
Cyb5r3	26.66	37.9521	7.14555
Rps10	42.4977	29.2075	0
Tln1	31.7802	31.6937	8.20792
Cep135	28.3459	38.7058	4.47295
Serbp1	21.6728	44.2255	5.59533
Pdcd11	33.5003	34.0572	3.91478
Mad1l1	27.0236	36.1721	8.03752
Slc4a1ap	32.0554	36.2145	2.93819
Srp72	28.4509	38.915	3.83926
Kif1b	31.7592	31.1886	8.16223
Brwd1	31.6246	26.879	12.4769
Zc3h11a	26.0205	34.0203	10.857
Map7d1	25.937	33.9072	11.0043
Auts2	35.1309	25.0095	10.5968
Kif3a	29.8446	38.1769	2.4963
Terf1	36.0059	27.7126	6.6002
Rif1	30.4224	34.3088	5.51018
Jarid2	24.3837	35.7178	9.55764
Gon4l	35.4121	28.3478	5.79217
Riok1	29.3565	37.6099	2.5696
Eif2b4	39.9245	25.0769	4.26245
Srek1ip1	16.9614	50.0668	2.19727
Stag1	28.0176	29.918	11.2486
Diap3	26.273	34.9248	7.88467
2610507B11Rik	27.2097	29.9243	11.7296
Sugt1	31.5147	33.4583	3.73407
Cpsf3l	26.7959	29.6296	12.1799
Isy1	23.0043	38.6768	6.91261
Ddx42	37.1479	25.1654	6.00115
Rufy1	24.6458	39.5894	3.99094
Smg1	30.7089	30.8206	6.38442
Myef2	30.1448	30.2339	7.42222
Cetn3	12.8394	54.8196	0
Brca2	36.4635	26.3003	4.86798
Timeless	31.7259	29.5606	6.22114
Eif4e2	24.9502	34.2366	8.12761
Zfml	25.9004	37.4423	3.90055
Eml4	28.5132	31.5365	7.12478
Ncapg	35.7717	27.5767	3.73715
Smn1	30.1555	33.5711	3.18416
Ppp1r9a	29.3595	32.9671	4.54449
Dnajc9	15.9914	43.9105	6.8546
Kif13b	29.9418	24.9138	11.4913
Ppp1r12c	30.3507	26.5792	9.39872
Zc3h18	27.7133	33.0636	5.5513
Pinx1	25.4415	38.0146	2.84124
Hook1	21.5656	41.2685	3.23644
Pbrm1	24.5107	35.0069	6.1909
Yy1	32.4717	23.9605	9.23393
Rbm19	33.1959	28.3932	4.06584
Dbnl	29.1616	27.3985	9.08581
Als2	29.3402	25.5134	10.6451
Nipbl	23.9463	36.2685	5.21953
Rb1cc1	27.5106	33.866	3.81844
Arpp19	24.7835	38.6449	1.73695
1810009A15Rik	38.6093	19.3039	7.21371
Mier1	28.3253	33.7437	2.948
Ccdc136	33.7853	26.2429	4.96542
Tnip1	19.9505	36.7966	8.18278
Stag3	26.6379	26.7103	11.3585
Gnai2	30.8032	23.5978	9.92091
Smarce1	18.9364	38.029	7.21509
2210016L21Rik	20.1357	38.1208	5.83991
Dock9	30.0802	25.2739	8.67647
Ankhd1	27.9315	30.2869	5.69614
Nol10	26.564	34.7222	2.34631
Slbp	21.3013	32.3214	9.93054
Fam208b	35.5401	21.0653	6.82579
Otof	23.0664	33.5013	6.82058
Nrk	26.6871	26.7371	9.69785
Rnpc3	36.0249	27.0936	0
Ift81	23.9761	36.7189	2.37703
Cdc37	29.9744	22.9103	10.1423
Pelp1	21.4908	36.2351	5.04355
Asun	30.7096	27.3463	4.57275
Usp47	21.5382	33.6906	7.34278
Gpatch8	24.3526	29.139	8.87278
Igf1	33.45	24.4793	4.3325
Ninl	25.2959	30.2731	6.67861
Dock1	26.5903	27.7186	7.90361
Dync2h1	30.1811	30.0882	1.89797
Csde1	24.1856	29.7044	8.16801
Snrnp200	22.7813	31.2777	7.99426
Tchh	22.4299	37.8404	1.74342
Kdm5a	20.8169	36.3881	4.73381
Cdc42bpa	24.7739	31.9292	5.0234
Plcl2	23.2334	37.641	0.848622
Nub1	25.1121	27.5192	9.03654
Ccdc171	21.3086	38.0486	2.26678
Suds3	31.2305	25.7233	4.59712
Wdfy3	32.8	21.5126	7.19529
Fam13b	18.5096	37.6791	5.19761
Lrsam1	37.0869	19.8296	4.32055
Trmt6	26.4502	33.4837	1.24751
Ccdc88a	23.1788	33.831	4.14947
Nars	31.1701	29.7864	0
Nrd1	20.3499	31.4916	9.0893
Hip1	26.1405	28.175	6.40282
Pdcd5	39.6602	21.0311	0
Smek2	37.4852	19.1666	3.99491
Hmgxb4	31.9381	25.9624	2.69053
Dkc1	20.8073	36.9607	2.51133
Sart1	18.9546	34.5656	6.68134
Mllt10	29.996	24.648	5.5385
2410089E03Rik	25.6752	27.2977	7.00009
Cast	19.8198	37.5032	2.63188
Spag9	28.2731	26.1517	5.48403
Chd8	25.6336	27.7231	6.54329
Hsbp1	32.4441	23.9119	3.3895
Mea1	19.4131	35.1353	5.09557
Ddx54	31.6439	26.1381	1.75185
Timm44	22.9721	34.3538	2.06662
Golim4	23.8054	28.6248	6.89241
Chmp4b	34.7061	19.8002	4.65105
Dock7	25.1063	25.8694	8.11027
Fgfr1op2	25.6016	27.0281	6.21857
Cdc73	15.4767	39.3608	3.9571
Asap1	25.0165	24.9773	8.79359
Aplp2	23.7201	26.018	8.93947
Ccdc173	21.3202	37.0575	0
Nrbp1	21.6231	29.9829	6.72282
Polr3g	14.1144	42.9975	1.14279
Eif4g3	23.7155	25.6544	8.80306
Pdxdc1	22.7449	24.5465	10.6014
Brms1l	20.0488	36.0718	1.3815
Parg	22.2362	30.5471	4.67967
Dlgap5	25.9236	30.1084	1.18249
Phrf1	26.977	21.305	8.84214
Spag7	29.6683	23.7356	3.51234
Ccdc47	23.354	23.9279	9.58754
Map1a	29.7913	24.2294	2.68299
Sart3	30.1007	20.7407	5.79121
Nkap	19.7904	36.729	0
Tex11	22.1684	32.8622	1.38322
Mpp6	13.9338	39.0916	3.30101
Tlk2	22.6136	30.038	3.63191
Hp1bp3	18.9299	30.6087	6.624
Rbm34	25.0904	27.9698	3.03456
Trim44	22.6831	28.4465	4.83041
Atp2b1	19.2666	30.9701	5.65822
Jakmip1	22.9737	29.883	2.99612
Kif15	24.2272	27.1694	4.24125
Ncaph	34.3967	18.5976	2.62114
Rbm28	17.552	33.8395	4.09936
Sh3pxd2a	23.2413	22.3638	9.86862
Atm	24.213	27.567	3.6107
Golga1	25.9158	24.7885	4.62002
Hmmr	10.868	41.5986	2.6398
Elovl6	27.1449	27.2396	0.5684
Kpna1	17.0732	34.2519	3.42025
1810022K09Rik	26.9071	27.8233	0
Rest	21.9218	25.3526	7.23363
Lrrc47	21.9801	23.3029	9.2063
Topors	22.4428	27.5047	4.48668
Nek1	22.5204	27.3879	3.82306
Ubxn6	36.9917	12.3641	4.35646
Set	23.003	29.303	1.3172
Fam162a	18.6	27.4763	7.52984
Cc2d2a	20.4402	28.7748	4.35789
Bin1	24.2358	20.8256	8.50405
Fbxw7	28.7464	21.2761	3.37485
Tanc2	26.5078	20.9296	5.60496
Inadl	27.5831	19.8621	5.41124
Psma4	20.291	25.1636	7.3017
Ccnl1	15.7416	30.2555	6.72282
Depdc5	30.1499	18.614	3.88928
Naa15	18.7292	30.0064	3.88353
Hdac6	24.8301	20.9698	6.76044
Utp14b	19.3759	24.7512	8.30218
Psmc6	28.127	21.7711	2.39719
Brwd3	16.7244	32.2182	3.14503
LOC100504703	23.3725	28.644	0
Phf10	24.1378	23.2635	4.55381
Tbc1d5	25.5234	23.3862	3.01628
Jdp2	30.2113	21.6558	0
Prkrip1	26.1532	25.7104	0
Iws1	16.4529	32.9824	2.42729
Sycp3	17.1621	34.5221	0
Gtf3c6	10.6765	36.881	3.98968
Tgs1	20.2122	30.3072	0.791854
Chmp2a	21.7725	20.4381	9.00168
1700016K19Rik	15.8816	35.3288	0
Rnf168	18.5328	31.1282	1.53245
Eif5	20.2147	26.5988	4.33892
Cep164	26.5225	21.9982	2.47185
Dnajc13	23.5064	24.3864	3.05097
Dis3	25.3791	20.878	4.6396
Srp19	18.9335	27.0857	4.84096
Parn	24.7757	23.6392	2.41928
Sf3b6	20.215	30.4049	0
Akt3	21.6566	22.2626	6.48536
Efcab3	12.4228	37.9472	0
Vps36	20.3154	30.041	0
Polr3b	22.4471	21.9202	5.64645
Setx	22.7633	23.0018	4.24736
Hdgfrp3	18.0946	29.0315	2.88262
Jmy	22.0676	22.2034	5.33162
Fra10ac1	18.5426	28.1107	2.72966
Fbf1	27.5024	16.699	5.05363
Optn	23.5639	19.6428	5.90826
Ing1	17.9621	26.7149	4.41152
Ino80	16.5541	28.7796	3.75289
Ubap2	20.4119	22.3742	6.27099
Thrap3	23.3092	19.9694	5.54298
Nkapl	15.8224	32.9601	0
Arhgap5	18.7827	23.2842	6.54089
Rars	21.7799	19.9048	6.77159
Lrrcc1	11.8196	33.5569	3.00996
Ccdc132	18.1919	22.6431	7.47389
Prim1	32.3163	13.3269	2.45299
Odf2l	19.1014	25.8594	3.12304
Cep152	21.8663	24.4133	1.76064
Fam175b	14.9789	26.9459	6.06391
Hnrnpul2	21.8499	21.2903	4.73074
Mcm3	16.7825	23.7801	7.30109
Eif3k	17.1848	24.5723	5.96277
Cars	19.7738	22.0016	5.89315
2210018M11Rik	18.0792	21.6782	7.71171
Hectd1	19.5936	20.7733	7.06449
Ing5	20.4694	25.3508	1.50666
Rufy3	19.4662	20.0653	7.72385
Stau1	16.4006	25.4283	5.34549
Rps19bp1	33.6858	13.4803	0
Klhdc4	20.0126	18.4416	8.68038
Mphosph6	24.8386	22.0541	0
Tcea3	34.723	11.9052	0
Atxn2l	22.0868	17.0244	7.4318
Rnf6	18.2491	22.9781	5.21572
Rbbp8	23.8624	20.3854	2.00273
Gripap1	18.2504	24.2882	3.59397
Iqgap1	20.7173	18.5058	6.8465
Vps13d	19.0811	19.3938	7.55802
AI314180	18.1703	19.7535	8.02461
Wdr46	18.6728	22.2695	4.99331
Cuedc1	23.2409	21.4332	1.17105
Pdia5	25.9325	15.8175	4.06384
Znfx1	18.9879	18.8506	7.91981
Mib1	19.7532	20.4305	5.45746
Bicc1	20.785	19.2114	5.64093
Wdr70	16.0381	27.8526	1.67553
Dynlt1b	18.3238	21.4217	5.74297
Baz2a	18.1555	18.9095	8.39986
Ikbkap	19.0735	20.3176	6.03101
Basp1	25.2113	18.1007	1.97541
Taok1	19.0885	22.5908	3.47909
Pwp1	17.6765	20.3883	6.86975
Fam204a	14.4855	26.8697	3.56303
Golga5	13.8812	26.0519	4.97109
Smchd1	18.4687	20.7036	5.72682
Ddx5	14.3871	24.5856	5.90638
Rapgef6	19.5882	18.9637	6.21926
R3hdm2	18.8818	18.9842	6.8262
Lrrfip2	19.8596	21.5358	3.25131
Nf2	12.468	28.1213	3.96973
Gcc2	17.7993	23.8478	2.58887
Map7	19.7915	17.2531	7.12056
Rev3l	17.771	18.4568	7.80565
Eps15l1	20.5483	16.9272	6.5032
Rabgap1	14.2773	24.206	5.48414
Btaf1	15.8258	23.7887	4.32578
Fam178a	15.4062	23.6409	4.89168
Arhgap10	15.8833	25.7928	2.14182
Cdca7	23.0414	14.7188	6.0505
Cep89	17.6241	24.7469	1.38092
Fam114a2	16.7705	22.8729	4.10437
Rsbn1l	13.1589	29.7751	0.703938
Brix1	19.6037	19.9809	3.99582
D2Wsu81e	18.2689	20.7139	4.56533
Tpx2	19.7833	18.7985	4.94628
Gak	17.2136	19.5692	6.60162
Hmgn3	10.895	32.4677	0
Thoc7	20.9106	18.1905	4.23223
Aqr	16.4417	19.8695	7.00622
Brdt	16.4817	21.0347	5.79673
Ccnl2	14.4056	23.0535	5.8318
Rrp1b	18.2439	20.6404	4.25414
Appl1	16.2662	23.0049	3.86645
Prpf31	18.8671	19.7282	4.4691
Whsc1l1	19.4602	16.3123	7.26954
Chd5	24.8124	16.0844	2.11124
Tsr1	23.9216	15.2074	3.85452
Arhgef12	17.7585	18.1909	6.99056
Ubn1	14.5175	25.7558	2.61205
Cecr2	15.7462	20.4311	6.52558
Amotl1	18.7178	22.4079	1.49372
Ddx18	14.778	23.0269	4.78605
Polr2b	20.2081	16.9481	5.42875
Gtf2h2	10.495	29.9074	2.16955
Nbea	16.4047	20.345	5.75733
Ddx11	17.9674	16.9733	7.44612
Fhad1	16.3292	24.4988	1.51821
Asz1	13.3291	26.8559	2.12303
Evi5l	15.2974	24.4992	2.43652
Sdf4	22.601	15.4461	4.13776
Pitrm1	20.582	19.4745	1.96052
Mrpl46	23.964	14.08	3.94631
Akap17b	15.4801	24.8371	1.64675
Taok3	19.6558	17.5779	4.72707
Zfp106	18.3288	16.197	6.97636
Kif14	15.6211	21.456	4.41669
Nudt9	21.371	17.071	2.88387
Fnbp1l	15.1645	21.3978	4.57203
Ice1	21.0561	17.4043	2.62281
Exoc6	15.4061	21.7641	3.87114
Mtrf1l	13.201	27.8074	0
Zfp512	16.9441	21.9067	2.11061
Fam192a	14.0996	20.5588	6.13391
Tacc1	21.0952	17.0691	2.56728
Nudcd3	15.6468	19.7942	5.21223
Mrpl38	25.8474	12.0431	2.70033
Sbf2	18.4025	17.3524	4.69283
Vps13a	19.7226	16.7951	3.87419
Spice1	19.5705	15.8665	4.73391
1110004F10Rik	14.5849	20.1087	5.45022
Spg7	17.406	19.6708	2.77238
Camsap2	15.9266	20.0208	3.85782
Helz	15.7041	16.9076	7.05885
Tnrc6b	18.5663	16.259	4.38617
Cep70	12.0201	23.0622	4.12185
Zc3h6	12.4809	26.6335	0
Ccdc80	15.7064	18.523	4.7392
Stag2	15.4126	20.6545	2.83362
Pmm1	25.0467	10.8291	2.9677
Kiz	14.3209	21.0701	3.35278
Kif23	14.081	20.5439	4.05361
Zfp277	17.9337	18.9344	1.74248
Ccdc141	16.4074	17.7686	4.26522
Baz1a	17.3816	19.2781	1.63959
Zcchc6	15.2736	21.0875	1.83204
Phactr2	14.1027	19.9968	4.03955
Wbp11	22.8098	12.611	2.59202
Hnrnpc	13.9956	21.4476	2.53167
Eps15	14.4449	19.4027	4.06392
Trio	17.6528	14.1657	6.07381
Senp2	14.7871	18.4921	4.5605
Ezr	15.8234	18.5611	3.41641
Htt	17.2292	16.0161	4.51746
2900097C17Rik	14.5461	21.1225	2.07836
Myof	17.1719	16.2961	4.26496
Efcc1	18.8431	17.5447	1.28027
Nin	15.5397	17.0895	4.97126
Pa2g4	15.5252	17.5754	4.39345
Hivep2	19.7535	13.5413	4.09801
Thop1	19.7479	14.8916	2.74098
A230046K03Rik	14.4447	17.0469	5.77544
Ckap2	23.2593	12.5845	1.36136
D19Bwg1357e	12.3744	20.7982	4.00762
Zc3h7a	14.5466	17.9938	4.58824
Ppfibp2	15.7537	17.2471	3.91869
Trap1	17.4879	14.6626	4.67644
Ahi1	15.0418	21.0805	0.702619
Ift172	18.922	13.3813	4.3922
BC027231	16.4038	16.602	3.67794
Pds5b	14.9494	16.996	4.59644
Atp13a2	17.3447	15.8618	3.22482
Ergic2	13.0954	18.7738	4.50619
Xrcc5	15.4217	19.4625	1.38737
Ppp2r1a	22.5824	13.6659	0
Pet2	21.4552	14.7739	0
Ivns1abp	15.6288	16.0199	4.55891
Gsg2	18.5532	15.0232	2.50363
Ipo11	14.2551	17.7227	4.00293
Kmt2e	11.1569	21.1188	3.70373
Rabep2	17.8352	13.9381	4.19237
Med12	17.3313	13.0761	5.54693
Gas7	17.5114	15.441	2.94865
Glyr1	16.3145	17.478	2.08344
Prr14l	14.1723	17.5167	4.10563
Elac2	17.8566	16.5328	1.26637
Bud31	11.9758	23.6128	0
Ddx52	17.3642	17.0781	1.10267
Msl1	14.7101	16.085	4.7362
Cdk13	10.9711	19.6011	4.87635
Kif27	13.4951	19.461	2.30029
Eef1d	10.7648	19.9305	4.54703
Kmt2b	15.7111	14.4079	4.73328
Kif16b	17.6343	14.0952	3.11515
Ppp6r3	14.2934	14.2837	6.18276
Tacc3	13.1792	20.1107	1.34788
Psmc4	17.972	13.9447	2.64567
Erbb2ip	10.129	19.8688	4.35975
Ctcf	14.9475	15.7994	3.60817
Ppp2r5c	16.8825	15.9381	1.5076
R3hdm1	17.1381	12.9277	4.25137
Pes1	19.4817	12.318	2.41124
Gm4532	19.7073	14.4913	0
Erich1	16.8389	17.3042	0
Npat	14.3053	16.609	3.2004
H2afy2	16.9225	15.1927	1.91183
Flywch1	19.6697	11.3643	2.83125
Cdyl	17.4276	14.413	2.01551
Dmxl2	16.1788	13.8659	3.76506
Mdm1	21.1441	11.4821	1.15994
Trabd2b	18.1866	14.5348	1.01844
Zpr1	14.8677	12.8563	5.87209
Ctnnbip1	15.6696	15.1406	2.76621
Zzef1	18.6115	11.3723	3.58075
Rspo1	14.0033	13.4662	6.00243
Prkdc	15.8791	14.9105	2.35742
Gpbp1l1	11.047	17.1661	4.92346
Kdm3b	15.9108	13.3787	3.78197
Osbpl1a	13.17	15.4581	4.17489
Dbn1	12.6719	17.5311	2.41422
Peo1	11.5604	16.0395	4.9699
Clgn	14.0859	18.3684	0
Ptpn13	17.5187	11.2777	3.6387
Nup85	13.3963	15.6961	3.33737
Hook2	15.4499	14.2557	2.70636
Tdrd3	12.6973	17.0587	2.59716
Eif3h	17.0278	12.1254	3.18156
Swap70	15.1735	14.5802	2.55649
Col18a1	17.6441	11.1897	3.37304
Leng1	15.0424	13.8263	3.2478
Ndufa10	15.6807	13.1426	3.24153
Ctnna1	15.2896	11.9696	4.70101
Lrba	12.438	13.7873	5.67782
Dhx37	14.8506	11.969	4.97542
Ube3c	11.8307	15.8454	4.05692
Diap1	13.6087	15.7335	2.34712
Erg	13.2998	13.8518	4.49321
Aspm	14.4388	14.0893	3.04234
Gm10069	18.5293	10.5031	2.53679
1200014J11Rik	16.8604	13.5883	1.07419
Stx2	11.1889	16.5458	3.75931
Slc4a7	16.8882	12.5314	1.81811
Ddx3y	14.772	13.4883	2.94407
Akap7	12.4291	18.6778	0
Add3	15.9207	11.2064	3.93414
Osbpl9	11.4253	14.9219	4.49327
Magi3	10.9833	17.2527	2.56252
Aifm1	11.3967	14.5295	4.83977
Agtpbp1	11.3017	17.0347	2.38894
Iqce	14.4763	13.6352	2.35728
Lsm7	12.5995	17.8676	0
Tma16	12.1328	18.2215	0
Hdac1	11.2095	15.4175	3.69187
Ascc3	14.1421	14.2004	1.79612
Ssfa2	12.5105	12.2392	5.34288
Synm	14.6756	10.8182	4.54671
Spag5	10.494	15.8038	3.60917
Kdelc2	15.4317	11.6192	2.84682
Dock5	16.0933	11.4765	2.25675
Dzip3	15.278	13.1055	1.31949
Snx29	13.0646	12.6518	3.96674
Ebna1bp2	13.4072	15.076	1.18421
Eif2ak4	11.7119	13.7867	4.16368
Kat2a	10.9951	14.0665	4.59284
Rcn3	12.6244	14.3902	2.60974
Cep131	16.9282	10.748	1.93498
Ttc37	10.9061	17.4404	1.26146
Ttf1	14.7204	14.0108	0.826719
Zfp91	14.3419	10.7965	4.33055
Ppp2r5a	12.8349	12.9123	3.67309
Mid1	13.5985	12.1887	3.60789
Cenpp	11.0394	18.3266	0
Srsf4	16.0524	10.0739	3.18291
Ccdc15	11.2294	16.0203	1.96583
Hivep3	15.4027	10.3328	3.33382
Kif5c	11.599	16.361	0.984231
Cactin	13.1952	13.126	2.58997
Tnni3	17.8149	11.0582	0
Gxylt2	18.0042	10.7608	0
Xrn1	12.626	14.2462	1.84934
Ppm1g	13.3554	13.6247	1.66359
Myo5a	10.8067	13.7978	3.98361
Crbn	11.698	12.3778	4.24256
Nbn	10.1324	16.6598	1.42675
Cep192	12.1435	12.3199	3.72584
Ddx19a	15.7232	11.9411	0
Peak1	12.6669	11.0366	3.94069
Dgcr8	12.6977	11.5216	3.34708
Rassf8	10.3169	12.9705	4.26546
Vps4a	12.0229	15.4101	0
Cdr2	11.5759	15.8461	0
Fyco1	12.5025	10.838	3.91836
Dbt	11.6407	13.371	2.11402
Kif11	11.2867	12.277	3.53744
Kdm2a	12.9004	10.0136	4.16256
Ppp4r2	10.9484	13.2466	2.84931
Larp1b	13.4157	13.5643	0
Plekhh1	11.536	10.6969	4.71376
Cdv3	12.4555	11.5558	2.86503
Cenpq	11.9234	12.1693	2.63287
D830031N03Rik	11.8585	12.7727	2.01427
Hspd1	10.8885	12.6812	3.06642
Mettl14	10.6821	13.225	2.69575
Unc45a	12.1942	12.1172	2.13474
Spdl1	14.4182	11.9331	0
Gar1	14.4577	11.8857	0
Cenpk	10.8756	12.6222	2.82389
Magt1	12.3729	11.3738	2.5048
Dock3	11.8767	11.4198	2.94935
A630089N07Rik	14.9846	11.2565	0
AU041133	11.0572	12.4138	2.68578
Gm15800	13.4893	10.5062	2.13803
Cep95	10.3839	12.9453	2.72587
Adss	10.8662	12.3908	2.77828
Ccdc137	12.6203	11.8072	1.27726
Vps8	12.0545	10.595	2.70798
Pea15a	11.9678	11.6405	1.43553
Rnf216	10.7991	11.101	3.03976
Mettl1	13.237	11.5875	0
Tbk1	10.464	11.804	2.31063
Ezh1	11.8358	11.1105	1.63115
Tnip2	12.1939	10.5076	1.85117
Cacng4	13.315	11.167	0
Rufy2	10.7405	11.7678	1.93021
Tln2	10.3137	11.0784	3.01168
Mlec	10.8757	10.0425	3.40862
Pxk	11.364	11.6455	1.25268
Gm973	12.6821	11.4747	0
Myzap	11.4678	12.4707	0
Cnot4	11.9566	10.5032	1.20993
Tra2a	11.1613	12.3759	0
Cpsf2	11.1783	10.9826	1.27774
Brms1	12.1268	10.9522	0
AI662270	11.9807	10.9755	0
Gtf2a1	10.1437	11.0247	1.78324
Atp5c1	11.5244	10.5294	0
Lpin2	10.0757	10.6155	1.2009
Sumf1	10.7889	11.039	0
3110082I17Rik	10.9429	10.7241	0
Ddit3	10.2736	11.076	0
Fkbp15	10.8003	10.3004	0

## Sheet: LACE-seq GO
Category		Count	%	PValue	Genes	List Total	Pop Hits	Pop Total	Fold Enrichment	Bonferroni	Benjamini	FDR
GOTERM_BP_DIRECT	RNA splicing	100	8.66551	3.86957e-56	ZFP326, TCERG1, FMR1, HNRNPU, CWC25, EFTUD2, PNN, PPP4R2, RBMX2, CWC22, ARL6IP4, CIR1, SRRM2, AQR, IK, SCAF11, PRPF4B, ZCRB1, THOC2, WBP11, CRNKL1, THOC7, SRRM1, PRPF6, PRPF3, SNRNP27, SRSF4, SREK1, SNRNP200, DDX5, DHX8, RBM8A, YTHDC1, PRKRIP1, AKAP17B, ZMAT2, SMN1, ZC3H13, ZRSR1, IVNS1ABP, ZRSR2, PRPF38B, ZRANB2, LARP7, SREK1IP1, CWC15, SRPK1, HNRNPM, LSM7, HNRNPK, SNW1, SON, CDK12, HNRNPC, CLAS…	1063	275	20094	6.87386	1.412e-52	1.412e-52	1.36518e-52
GOTERM_BP_DIRECT	mRNA processing	110	9.53206	1.62628e-53	ZFP326, TCERG1, FMR1, HNRNPU, GPATCH1, CWC25, PHRF1, EFTUD2, PNN, PPP4R2, RBMX2, CWC22, ARL6IP4, CIR1, SRRM2, AQR, IK, PRPF4B, ZCRB1, THOC2, WBP11, CRNKL1, THOC7, SRRM1, PRPF6, PRPF3, XRN2, SNRNP27, SRSF4, SREK1, SNRNP200, SLBP, DDX5, DHX8, RBM8A, YTHDC1, PRKRIP1, AKAP17B, PDCD11, ZMAT2, SMN1, ZC3H13, ZRSR1, ZRSR2, PRPF38B, ZRANB2, CPSF2, LARP7, SREK1IP1, CWC15, TDRD3, SRPK1, HNRNPM, LSM7, HNRNPK…	1063	357	20094	5.82449	5.9343e-50	2.96715e-50	2.86876e-50
GOTERM_BP_DIRECT	mRNA splicing, via spliceosome	61	5.28596	6.00604e-33	ISY1, DDX46, CWC25, DDX41, EFTUD2, SART1, METTL14, SART3, SNRNP70, RSRC1, RBMX2, CWC22, DHX16, RBM5, RBM6, SRRM2, RBM17, AQR, IK, BUD31, RBM19, PRPF40B, PRPF40A, ZCRB1, CRNKL1, SRRM1, SFPQ, PRPF6, SYF2, PRPF3, SRSF4, SNRNP200, SLU7, SF3B2, RBM8A, DHX8, YTHDC1, SF3B6, DDX23, CWF19L2, HTATSF1, RNPC3, BC005624, ZMAT2, TRA2A, DHX38, HNRNPA1, SRSF10, ZRSR1, SF3A3, SPEN, ZRSR2, PRPF38B, CDC5L, CWC15, H…	1063	175	20094	6.58908	2.19161e-29	7.30535e-30	7.06311e-30
GOTERM_BP_DIRECT	chromatin organization	81	7.01906	1.50081e-31	KDM5A, SETD5, SETD2, TRRAP, PHF20, CHD8, EHMT2, CHD7, CHD6, JMJD1C, ARID4A, CHD5, HNRNPU, EHMT1, CHD4, ARID4B, NUCKS1, CHD3, CTCF, CHD2, CHD1, ING5, SMCHD1, HMGN5, UIMC1, TLK2, TLK1, JARID2, HMGN3, BRD3, BRD2, PBRM1, SMARCC1, KDM2A, SMARCC2, ATRX, ASH1L, BAZ1B, MSL1, RNF168, MORF4L1, DNAJC2, NCOR1, KAT6A, TET3, KMT2E, HDAC2, DNMT1, USP16, KDM3B, KMT2A, HDAC1, KMT2C, KMT2B, RNF8, BAZ2A, HDAC6, CEC…	1063	330	20094	4.63985	5.47645e-28	1.36911e-28	1.32371e-28
GOTERM_BP_DIRECT	cell cycle	107	9.2721	8.88741e-26	RIF1, BCCIP, HNRNPU, SMC5, MKI67, SMC3, SMC4, SMC2, CCAR1, GOLGA2, NEK1, CEP250, NBN, USP8, LIG1, CEP131, SPICE1, EML4, DDIT3, TIMELESS, KIF20B, MAD1L1, KMT2E, CUL3, CDCA8, PDS5B, ARPP19, NCAPH, NPAT, SYCE1, TPR, CLSPN, BANP, INO80, EIF2AK4, NDC80, TPX2, STAG1, STAG2, SON, STAG3, NASP, ATM, SYCP2, NUMA1, SYCP1, CEP164, CETN3, KIF11, WASL, BRCA2, ING1, CDC73, NIPBL, CHAF1A, RB1CC1, CNTRL, TLK2, TL…	1063	652	20094	3.1022	3.24302e-22	6.48603e-23	6.27096e-23
GOTERM_BP_DIRECT	chromatin remodeling	48	4.15945	1.09837e-22	RERE, KDM5A, INO80B, HDAC2, HDAC1, CHD8, CHD7, CHD6, DDX21, CHD5, CHD4, BAZ2A, RSF1, CHD3, CHD2, TTF1, CHD1, YY1, CECR2, MIER1, BRD9, JARID2, BRD7, BRD4, BPTF, SMARCE1, BRD3, BRD2, PBRM1, SMARCC1, SMARCC2, PHF10, ATRX, SMARCA5, CHD1L, DEK, BAZ1A, INO80, BAZ1B, SMARCA2, SMARCA4, MORF4L1, KAT2A, CFDP1, POLE3, TOP1, EZH1, BRDT	1063	161	20094	5.63571	4.00795e-19	6.67992e-20	6.45841e-20
GOTERM_BP_DIRECT	cell division	71	6.15251	2.93205e-19	SYCP2, NUMA1, SYCP1, CEP164, CETN3, KIF14, HNRNPU, SMC5, KIF11, WASL, SMC3, SMC4, SMC2, GOLGA2, CNTRL, NEK1, SPDL1, CEP55, LRRCC1, HELLS, NUDC, LIG1, SPICE1, KIF23, TEX14, TERF1, SMC1A, CKAP5, CIT, EML4, ASPM, KIF2A, INCENP, TIMELESS, CHMP3, BIRC6, KIF2C, CEP63, KIF20B, MAD1L1, RALA, USP16, CUL3, VPS4A, RNF8, CDCA8, NCAPG, PDS5B, ARPP19, NCAPH, GNAI2, SYCE1, HAUS7, TPR, RBBP8, DYNC1H1, DYNLT1B, S…	1063	398	20094	3.37216	1.0699e-15	1.52844e-16	1.47775e-16
GOTERM_BP_DIRECT	cellular response to DNA damage stimulus	80	6.93241	3.09165e-18	TOP2A, SMG1, SETD2, RIF1, FMR1, CEP164, BCCIP, MCM10, SMC5, NUCKS1, SMC6, HMGB1, AATF, BRCA2, SMC3, CHD2, YY1, NIPBL, SMCHD1, CHAF1A, HERC2, SFR1, UIMC1, REV3L, TLK2, TLK1, NEK1, NBN, POLE, USP47, USP7, PARP1, LIG1, FBXW7, DDX11, ATRX, TEX15, CHD1L, BAZ1B, SMC1A, TOPORS, RNF168, MORF4L1, KIN, SFPQ, TIMELESS, CEP63, INO80B, USP16, PARG, PRKDC, XPA, RNF8, XPC, BOD1L, UBR5, RBBP8, RBBP6, CLSPN, ASCC…	1063	509	20094	2.97102	1.12814e-14	1.41018e-15	1.36342e-15
GOTERM_BP_DIRECT	rRNA processing	41	3.55286	4.39385e-18	RPL5, DDX27, NVL, RRP1, CHD7, FCF1, DDX21, NOL8, PWP1, WDR43, EXOSC10, PDCD11, PES1, RPL14, GAR1, UTP20, BRIX1, LYAR, RRP15, UTP14B, MDN1, PELP1, NOP14, DIS3, DDX10, DDX54, RRP1B, PA2G4, WBP11, FTSJ3, RPS25, EBNA1BP2, NSA2, LAS1L, DKC1, FRG1, MPHOSPH10, ESF1, RPL27, RPS24, MPHOSPH6	1063	149	20094	5.20153	1.60332e-14	1.78146e-15	1.72239e-15
GOTERM_BP_DIRECT	DNA repair	63	5.45927	2.90888e-15	SMG1, SETD2, RIF1, TRRAP, CEP164, BCCIP, SMC5, NUCKS1, SMC6, HMGB1, BRCA2, SMC3, YY1, SMCHD1, CHAF1A, HERC2, SFR1, UIMC1, REV3L, NBN, POLE, USP47, USP7, PARP1, RFC1, LIG1, FBXW7, DDX11, ATRX, TEX15, CHD1L, SMC1A, RNF168, MORF4L1, KIN, SFPQ, XRN2, TIMELESS, INO80B, PRKDC, XPA, RNF8, XPC, PDS5B, BOD1L, UBR5, RBBP8, EP400, CLSPN, ASCC3, XRCC5, HUWE1, CDC5L, INO80, GTF2H2, SSRP1, SETX, RAD50, TAOK3, …	1063	384	20094	3.10129	1.05331e-11	1.06145e-12	1.02625e-12
GOTERM_BP_DIRECT	ribosome biogenesis	30	2.59965	5.00895e-14	DDX27, NVL, PRKDC, FCF1, AATF, SDAD1, PWP1, WDR43, PES1, ZNHIT6, DHX37, GAR1, SURF6, DROSHA, BRIX1, RIOK1, UTP14B, NOP56, NOP14, NOP58, XRCC5, GNL2, GTPBP4, FTSJ3, EBNA1BP2, NSA2, DKC1, FRG1, MPHOSPH10, TSR1	1063	103	20094	5.50576	1.82709e-10	1.6616e-11	1.60651e-11
GOTERM_BP_DIRECT	cytoplasmic translation	25	2.16638	1.22491e-11	RPL4, RPL5, RPL3, RPL32, RPL12, RPL6, RPL14, RPLP2, RPS10, RPL17, ZC3H15, RPL19, RWDD1, RPS8, RPL13A, RPSA, RPL23A, CKAP5, RPS25, RPL24, RPL27, FAU, UBA52, RPS24, RPS23	1063	87	20094	5.43193	4.46969e-08	3.72474e-09	3.60122e-09
GOTERM_BP_DIRECT	translation	46	3.98614	9.70955e-10	CARS, RPL4, RPL5, RPL14-PS1, RPL3, RPL32, RPL12, TARS, MRPL15, EPRS, RPL6, NARS, RARS, RPL14, RPL35, DENR, PAIP2, RPL17, RPL19, YARS, EIF2B4, DARS, RPS8, RPL13A, RPSA, RPL23A, MRPS5, AIMP1, EIF5, EIF3K, EEF1D, EIF3G, RPL24, EIF3H, EIF3E, RPL27, FAU, EIF3C, EIF4E2, EIF4G3, UBA52, MTRF1L, EIF3A, RPS24, EIF4G1, RPS23	1063	313	20094	2.77809	3.54301e-06	2.7254e-07	2.63502e-07
GOTERM_BP_DIRECT	microtubule-based movement	23	1.99307	1.11145e-09	DYNC2H1, DYNC1H1, DYNC1I2, DYNLT1B, DNAH8, KIF14, KIF23, KIF11, KIF27, KTN1, KIF15, KIF4, CENPE, KIF2A, KIF16B, KIF3A, KIF5C, KIF5B, KIF13B, KIF2C, KIF1B, KIF21A, KIF20B	1063	90	20094	4.83079	4.05567e-06	2.89691e-07	2.80085e-07
GOTERM_BP_DIRECT	RNA processing	21	1.81976	1.56423e-09	SSB, DIS3, SFSWAP, ZFC3H1, LARP7, DDX54, DNTTIP2, WBP11, CRNKL1, U2SURP, EXOSC10, SART3, PRPF6, HNRNPK, PDCD11, HNRNPUL1, XRN1, DKC1, DROSHA, NRDE2, CCNL1	1063	76	20094	5.22323	5.70787e-06	3.80526e-07	3.67908e-07
GOTERM_BP_DIRECT	mitotic cytokinesis	19	1.64645	1.81672e-09	USP8, ROCK1, ROCK2, EXOC6B, CKAP2, CDCA8, KIF23, CIT, KIF4, SON, APC, INCENP, STMN1, CHMP4B, EXOC6, STX2, MYH10, SPTBN1, CEP55	1063	62	20094	5.79289	6.6292e-06	4.14326e-07	4.00587e-07
GOTERM_BP_DIRECT	mitotic spindle organization	16	1.38648	6.93431e-09	NUDC, RALBP1, BCCIP, CDCA8, CKAP5, NDC80, KIF4, CENPE, CENPH, KIF2A, INCENP, STMN1, TACC3, TACC1, PCNT, DLGAP5	1063	46	20094	6.57499	2.5303e-05	1.48843e-06	1.43907e-06
GOTERM_BP_DIRECT	positive regulation of transcription from RNA polymerase II promoter	112	9.70537	9.23979e-09	TCERG1, HNRNPU, ARID4A, PRDM2, ARID4B, NUCKS1, DCAF6, YY1, TBK1, CIR1, HMGN3, SMARCC1, GTF2F1, PRPF6, MAF, ZFP292, NCL, KAT6A, DDIT3, PHIP, ERG, GLYR1, KMT2A, PRKDC, KMT2C, NPAT, STRA8, HIVEP2, BPTF, CREBBP, PHF10, AUTS2, SMARCA5, INO80, IGF1, INHBA, SMARCA2, SMARCA4, SETX, DRAP1, AHI1, MLLT10, HNRNPK, SNW1, ATM, EZH1, TOP2A, CHD8, CHD7, AKAP8L, HMGB2, PSIP1, MED19, RSF1, TCF20, YBX1, HMGB1, WASL…	1063	1216	20094	1.74108	3.37154e-05	1.87311e-06	1.811e-06
GOTERM_BP_DIRECT	ATP-dependent chromatin remodeling	12	1.03986	1.91898e-08	SMARCE1, INO80B, CECR2, PBRM1, SMARCC1, SMARCC2, CHD8, SMARCA5, CHD3, INO80, SMARCA2, SMARCA4	1063	25	20094	9.07349	7.00213e-05	3.68546e-06	3.56325e-06
GOTERM_BP_DIRECT	protein folding	24	2.07972	2.44245e-08	HSPA9, RANBP2, TRAP1, NUDC, HSP90AA1, HSP90AB1, HSPA4, TBCA, CWC27, PDIA5, CLGN, HSP90B1, HSPD1, CCT6A, DNAJC1, NUDCD3, DNAJC7, DNAJB6, CDC37, CANX, PFDN1, PPIG, CALR, NKTR	1063	114	20094	3.9796	8.91211e-05	4.45625e-06	4.30849e-06
GOTERM_BP_DIRECT	chromosome segregation	22	1.90641	3.26204e-08	TOP2A, NUMA1, SPAG5, SMC5, CTCF, NDC80, SRPK1, CENPE, CENPF, STAG1, STAG2, CENPH, STAG3, PPP2R1A, INCENP, TLK2, TLK1, KIF2C, TOP1, DLGAP5, BRD4, CDK5RAP2	1063	98	20094	4.24355	0.000119025	5.66818e-06	5.48022e-06
GOTERM_BP_DIRECT	positive regulation of stem cell population maintenance	15	1.29983	8.08333e-08	SMARCE1, SMARCC1, HDAC2, PHF10, HDAC1, ARID4A, ARID4B, SMARCA2, ING1, SMARCA4, REST, BRMS1, BRMS1L, BRD9, SUDS3	1063	47	20094	6.03291	0.000294917	1.34073e-05	1.29627e-05
GOTERM_BP_DIRECT	positive regulation of transcription, DNA-templated	73	6.32582	9.21386e-08	ZFP326, KDM5A, TRRAP, PHF20, CHD8, HMGB2, CHD4, RSF1, CHD3, CTCF, AATF, BRCA2, ING1, MED12, YY1, ING5, SFR1, CEP290, CDK5RAP2, PBRM1, SMARCC1, MAP2K2, SMARCC2, RFC1, MED4, TOPORS, MSL1, MORF4L1, DNAJC2, KAT2A, ILF3, THRAP3, DDIT3, KAT6A, PHIP, KMT2E, INO80B, DDX5, HDAC2, USP16, KMT2A, HDAC1, KMT2B, NOLC1, RNF6, XPC, NPAT, NUP85, NSD1, EP400, HIVEP3, GPBP1L1, BRD8, BRD7, TRIM44, BRD4, BANP, RNF20,…	1063	712	20094	1.9381	0.000336157	1.4618e-05	1.41333e-05
GOTERM_BP_DIRECT	positive regulation of chromosome segregation	9	0.779896	1.33925e-07	CENPE, NUMA1, NCAPG, SMC5, NCAPD3, SMC6, SMC4, NCAPH, SMC2	1063	14	20094	12.152	0.000488573	2.03622e-05	1.9687e-05
GOTERM_BP_DIRECT	transcription elongation from RNA polymerase II promoter	12	1.03986	1.8417e-07	SETD2, SUPT5, CTR9, LEO1, PAF1, SUPT6, RTF1, CDK12, GTF2F1, CDK13, CDC73, SUPT16	1063	30	20094	7.56124	0.000671809	2.68814e-05	2.599e-05
GOTERM_BP_DIRECT	stem cell population maintenance	18	1.55979	3.42567e-07	RIF1, CTR9, NKAP, SMC5, RTF1, SMC3, SMC1A, CDC73, SMARCA4, GNL3, MED12, METTL14, NIPBL, STAG2, APC, LEO1, PAF1, TPT1	1063	76	20094	4.47705	0.00124925	4.8078e-05	4.64838e-05
GOTERM_BP_DIRECT	formation of cytoplasmic translation initiation complex	9	0.779896	5.21862e-07	EIF5, EIF3K, EIF3G, EIF3H, EIF3J2, EIF3E, EIF2S2, EIF3C, EIF3A	1063	16	20094	10.633	0.00190246	7.05287e-05	6.819e-05
GOTERM_BP_DIRECT	nucleosome assembly	21	1.81976	7.20504e-07	BRD2, SET, HP1BP3, ATRX, SMARCA5, NAP1L1, RSF1, SSRP1, BAZ1A, SMARCA2, NAP1L4, SMARCA4, H1F0, SART3, CHAF1A, NASP, KAT6A, POLE3, DNAJC9, ANP32B, SUPT16	1063	107	20094	3.70996	0.00262567	9.38971e-05	9.07835e-05
GOTERM_BP_DIRECT	negative regulation of transcription from RNA polymerase II promoter	87	7.53899	1.9853e-06	KDM5A, TCERG1, RIF1, TRAF3IP1, CHD8, EHMT2, IFT172, HMGB2, NKAP, ARID4A, CHD5, HNRNPU, EHMT1, PRDM2, CHD4, ARID4B, CHD3, HMGB1, YBX1, CTCF, ING1, CDC73, YY1, NIPBL, CIR1, LRRFIP1, JARID2, NELFE, SMARCC2, RFC1, CTNNBIP1, NCOR2, SFPQ, BRMS1, NCOR1, MAF, BIN1, DDIT3, SUPT5, SARNP, TIMELESS, A630089N07RIK, EZR, JDP2, DDX5, HDAC2, AU041133, DNMT1, HDAC1, CUL3, CTR9, GPS2, AEBP1, RTF1, HDAC6, MTDH, STR…	1063	975	20094	1.68674	0.00721819	0.000249805	0.000241522
GOTERM_BP_DIRECT	spermatogenesis	54	4.67938	2.47672e-06	KDM5A, SYCP1, HMGB2, ARID4A, CHD5, ARID4B, BRCA2, MEA1, CLGN, TAF7L, YY1, ZCWPW1, GOLGA3, METTL14, HERC2, TLK2, NEK1, SCAPER, UTP14B, ATRX, CEP131, AP3B1, CDYL, TEX15, CIT, ASPM, IFT81, XRN2, AKAP9, MNS1, RAI14, GGNBP2, YTHDC1, HTT, UBR2, NKAPL, STRA8, ASZ1, MAP7, PAIP2, RHOX8, PHC2, ODF2, CCDC136, LARP7, SOD1, SETX, HOOK1, DMXL2, CALR, SYCP3, EIF4G3, TPT1, BRDT	1063	513	20094	1.9898	0.00899683	0.000289148	0.00027956
GOTERM_BP_DIRECT	chromosome organization	13	1.12652	2.53569e-06	SMARCC1, CDCA8, SMC3, SMC1A, BRCA2, SMC4, SMC2, SMC1B, YY1, RAD50, SMCHD1, SFPQ, APC	1063	45	20094	5.4609	0.00921007	0.000289148	0.00027956
GOTERM_BP_DIRECT	regulation of DNA replication	13	1.12652	2.53569e-06	ANKRD17, INO80B, EHMT2, SMARCA5, NUCKS1, BAZ1A, INO80, SMC3, YY1, CCDC88A, ING5, POLE3, RBBP6	1063	45	20094	5.4609	0.00921007	0.000289148	0.00027956
GOTERM_BP_DIRECT	alternative mRNA splicing, via spliceosome	10	0.866551	2.94554e-06	HNRNPM, RBM17, DDX5, SFPQ, RSRC1, SFSWAP, HNRNPA1, CDK13, SLU7, PQBP1	1063	25	20094	7.56124	0.0106908	0.000325706	0.000314905
GOTERM_BP_DIRECT	microtubule cytoskeleton organization	24	2.07972	3.55955e-06	DST, DOCK7, BCCIP, CGN, CDC42BPA, PTK2, CAMSAP2, EML4, SON, KIF2A, TAOK1, MAP7D1, MAP1B, MAP7D2, MAP1A, MAP7, TACC3, TACC1, NEFM, PCNT, NEFH, CEP290, CDK5RAP2, ZPR1	1063	149	20094	3.0448	0.0129048	0.000382023	0.000369355
GOTERM_BP_DIRECT	mRNA transport	19	1.64645	3.86623e-06	RANBP2, SLBP, RBM8A, FMR1, CETN3, HTT, SUPT6, THOC2, SENP2, IWS1, THOC7, PTMS, THRAP3, NUP85, KIF5C, SARNP, ZC3H11A, TPR, HNRNPA1	1063	99	20094	3.62787	0.0140088	0.000403082	0.000389716
GOTERM_BP_DIRECT	sister chromatid cohesion	9	0.779896	4.22416e-06	STAG1, STAG2, STAG3, FBXW7, DDX11, SMC5, SMC1A, SMC3, SMC1B	1063	20	20094	8.5064	0.0152958	0.000428165	0.000413968
GOTERM_BP_DIRECT	mitotic metaphase plate congression	12	1.03986	4.78611e-06	EML4, CENPE, NUDC, CUL3, PINX1, VPS4A, KIF14, CHMP2A, CDCA8, CHMP4B, KIF2C, SPDL1	1063	40	20094	5.67093	0.0173129	0.000472014	0.000456362
GOTERM_BP_DIRECT	cytoskeleton-dependent intracellular transport	8	0.693241	4.99781e-06	CCDC88A, HOOK2, MYO10, HOOK1, KIF5C, KIF5B, CCDC88C, KIF1B	1063	15	20094	10.0817	0.0180718	0.000479921	0.000464007
GOTERM_BP_DIRECT	translational initiation	15	1.29983	5.92161e-06	EIF2B4, EIF5B, LARP1, EIF5, EIF3K, EIF3G, EIF3H, EIF3E, DENR, EIF4E2, EIF3C, EIF4G3, EIF3A, EIF4G1, ABCF1	1063	65	20094	4.36225	0.0213762	0.00055405	0.000535678
GOTERM_BP_DIRECT	DNA methylation	10	0.866551	8.62474e-06	KMT2E, HELLS, DNMT1, KMT2A, EHMT2, EHMT1, BAZ2A, CTCF, TEX15, EZH2	1063	28	20094	6.75111	0.0309817	0.000753698	0.000728706
GOTERM_BP_DIRECT	positive regulation of intracellular protein transport	10	0.866551	8.62474e-06	PCM1, ICE1, KIF3A, RUFY3, KIF5B, CEP131, TPR, KIF20B, PCNT, CEP290	1063	28	20094	6.75111	0.0309817	0.000753698	0.000728706
GOTERM_BP_DIRECT	cell projection organization	28	2.42634	8.67507e-06	TRAF3IP1, CUL3, CEP164, FBF1, ASAP1, TCHP, IFT74, ODF2L, PCM1, KIF3A, CEP250, NEK1, CEP290, CC2D2A, DYNC2H1, OFD1, CEP152, CEP131, MTOR, KIF27, CCDC88A, AHI1, RABEP2, IFT81, CEP162, CEP83, CCDC66, CEP89	1063	202	20094	2.62023	0.0311597	0.000753698	0.000728706
GOTERM_BP_DIRECT	regulation of mRNA processing	8	0.693241	1.37565e-05	SLTM, RBM8A, SAFB2, SUPT6, SAFB, CDK11B, IWS1, SRPK1	1063	17	20094	8.89558	0.0489587	0.00116738	0.00112867
GOTERM_BP_DIRECT	rhythmic process	23	1.99307	1.83224e-05	KDM5A, TOP2A, USP7, HDAC2, CREBBP, DDX5, KDM2A, KMT2A, FBXW7, ROCK2, PRKDC, HDAC1, MYCBP2, HUWE1, HNRNPU, MTOR, SETX, SFPQ, NCOR1, THRAP3, TIMELESS, TOP1, EZH2	1063	153	20094	2.84164	0.0646729	0.00151951	0.00146912
GOTERM_BP_DIRECT	regulation of mRNA splicing, via spliceosome	8	0.693241	2.14839e-05	RBM39, BC005624, SON, HNRNPK, YTHDC1, LARP7, SRSF10, SRRM1	1063	18	20094	8.40138	0.0754013	0.0017421	0.00168434
GOTERM_BP_DIRECT	regulation of RNA splicing	16	1.38648	2.2604e-05	ZFP326, RBM17, AHNAK, TRRAP, RRP1B, PQBP1, CLK1, KAT2A, SON, SNRNP70, CCNL2, CDK12, CCNL1, SRSF10, FAM50A, BRDT	1063	82	20094	3.68841	0.0791729	0.00179309	0.00173363
GOTERM_BP_DIRECT	metaphase plate congression	7	0.606586	2.67481e-05	CENPE, CENPF, INCENP, SPICE1, KIF2C, CENPQ, NDC80	1063	13	20094	10.1786	0.0929929	0.00207667	0.00200781
GOTERM_BP_DIRECT	positive regulation of double-strand break repair	11	0.953206	3.23173e-05	SMARCE1, ZCWPW1, PBRM1, SMARCC1, SMARCC2, PHF10, DDX11, TIMELESS, BRD7, SMARCA2, SMARCA4	1063	40	20094	5.19835	0.11124	0.00245679	0.00237532
GOTERM_BP_DIRECT	mitotic spindle assembly checkpoint	10	0.866551	3.79177e-05	CENPE, IK, APC, TPR, ATM, TEX14, CEP192, SPDL1, MAD1L1, NDC80	1063	33	20094	5.72821	0.129219	0.00282371	0.00273007
GOTERM_BP_DIRECT	regulation of G1/S transition of mitotic cell cycle	13	1.12652	4.16489e-05	SMARCE1, PBRM1, SMARCC1, SMARCC2, PHF10, KIF14, INO80, SENP2, SMARCA2, SMARCA4, PSME1, BRD7, APPL1	1063	58	20094	4.2369	0.140994	0.00303954	0.00293874
GOTERM_BP_DIRECT	cilium assembly	28	2.42634	4.42829e-05	TRAF3IP1, IFT172, CEP164, FBF1, ASAP1, FNBP1L, IFT74, PCM1, NUDCD3, KIF3A, CEP70, CEP250, NEK1, PCNT, CEP290, CC2D2A, DYNC2H1, OFD1, CEP131, KIF27, AHI1, IFT81, CENPJ, ALMS1, CEP162, CEP83, CCDC66, CEP89	1063	221	20094	2.39496	0.149212	0.00307853	0.00297645
GOTERM_BP_DIRECT	mitotic chromosome condensation	7	0.606586	4.47142e-05	AKAP8L, AKAP8, NCAPG, NCAPD3, SMC4, NCAPH, SMC2	1063	14	20094	9.45155	0.15055	0.00307853	0.00297645
GOTERM_BP_DIRECT	mRNA cis splicing, via spliceosome	7	0.606586	4.47142e-05	SART1, PRPF40B, PRPF40A, PRPF4B, CWC15, WBP11, CACTIN	1063	14	20094	9.45155	0.15055	0.00307853	0.00297645
GOTERM_BP_DIRECT	actomyosin structure organization	10	0.866551	4.91641e-05	ROCK1, ROCK2, MYO18A, MYH9, TRPM7, MYH11, CDC42BPB, CDC42BPA, MYH10, CIT	1063	34	20094	5.55974	0.164232	0.00332222	0.00321206
GOTERM_BP_DIRECT	heterochromatin assembly	9	0.779896	5.3453e-05	HELLS, H1F0, POLE3, SMARCA5, BAZ2A, UBR2, HMGB1, EZH1, EZH2	1063	27	20094	6.30103	0.177211	0.00354637	0.00342877
GOTERM_BP_DIRECT	negative regulation of microtubule depolymerization	10	0.866551	6.3099e-05	EML4, TPX2, APC, TAOK1, MAP1B, MAP1A, CKAP2, MID1, HDAC6, CAMSAP2	1063	35	20094	5.40089	0.205669	0.00405033	0.00391602
GOTERM_BP_DIRECT	mitotic spindle assembly	11	0.953206	6.3269e-05	GOLGA2, TPX2, STAG1, STAG2, KIF2A, SPICE1, BCCIP, CEP192, KIF11, SMC1A, SMC3	1063	43	20094	4.83568	0.206162	0.00405033	0.00391602
GOTERM_BP_DIRECT	negative regulation of stem cell population maintenance	8	0.693241	6.82555e-05	HDAC2, BRMS1, HDAC1, BRMS1L, ARID4A, ARID4B, SUDS3, ING1	1063	21	20094	7.20118	0.220477	0.00429421	0.00415182
GOTERM_BP_DIRECT	DNA recombination	16	1.38648	6.99564e-05	INO80B, LIG1, XRCC5, HMGB2, SMC5, SMC6, INO80, HMGB1, BRCA2, SETX, YY1, PSMC3IP, MORF4L1, KIN, RAD50, XRN2	1063	90	20094	3.36055	0.2253	0.00432662	0.00418315
GOTERM_BP_DIRECT	regulation of nucleotide-excision repair	9	0.779896	7.13844e-05	SMARCE1, PBRM1, SMARCC1, SMARCC2, PHF10, HMGB1, BRD7, SMARCA2, SMARCA4	1063	28	20094	6.076	0.229327	0.00434136	0.0041974
GOTERM_BP_DIRECT	DNA replication	19	1.64645	7.31304e-05	RFC1, LIG1, PRIM1, DDX11, MCM10, SSRP1, STRA8, DNAJC2, KIN, CCDC88A, ING5, CHAF1A, NASP, REV3L, MCM3, RBBP6, TOP1, POLE, SUPT16	1063	122	20094	2.94393	0.234222	0.00437464	0.00422957
GOTERM_BP_DIRECT	histone H2B ubiquitination	6	0.519931	8.23578e-05	RNF20, CTR9, RNF8, LEO1, PAF1, CDC73	1063	10	20094	11.3419	0.259579	0.00473333	0.00457637
GOTERM_BP_DIRECT	positive regulation of chromosome separation	6	0.519931	8.23578e-05	NUMA1, NCAPG, NCAPD3, SMC4, NCAPH, SMC2	1063	10	20094	11.3419	0.259579	0.00473333	0.00457637
GOTERM_BP_DIRECT	non-motile cilium assembly	13	1.12652	8.30181e-05	DYNC2H1, CEP350, IFT172, CEP131, AHI1, IFT74, PCM1, KIF3A, CENPJ, CEP250, CC2D2A, CEP290, CEP89	1063	62	20094	3.96355	0.261361	0.00473333	0.00457637
GOTERM_BP_DIRECT	regulation of translation	21	1.81976	9.56558e-05	RBM8A, FMR1, RPL13A, NOLC1, IGF1, PA2G4, EIF2AK4, EPRS, TNRC6C, FXR1, DNAJC1, LARP1, TCOF1, THRAP3, SARNP, EIF4E2, PAIP2, EIF4G3, TNRC6A, EIF4G1, TNRC6B	1063	147	20094	2.70044	0.294653	0.00536997	0.0051919
GOTERM_BP_DIRECT	cytoplasmic microtubule organization	12	1.03986	0.000100456	DYNC1H1, CCDC88A, PCM1, CLIP1, SLK, HOOK2, APC, DST, HOOK1, IFT172, CCDC88C, CAMSAP2	1063	54	20094	4.20069	0.306902	0.00555401	0.00536984
GOTERM_BP_DIRECT	nuclear-transcribed mRNA catabolic process, nonsense-mediated decay	10	0.866551	0.00012627	UPF2, SMG1, EXOSC10, RBM8A, THRAP3, PARN, UPF3B, EIF3E, UPF3A, SMG6	1063	38	20094	4.9745	0.369215	0.00687703	0.00664899
GOTERM_BP_DIRECT	protein localization to centrosome	8	0.693241	0.000131123	PCM1, SPAG5, CEP350, CEP131, CEP83, HTT, CEP192, CEP63	1063	23	20094	6.57499	0.380287	0.00703628	0.00680296
GOTERM_BP_DIRECT	spindle organization	7	0.606586	0.000160672	ASPM, SPAG5, CHD3, KIF11, PCNT, KIZ, CKAP5	1063	17	20094	7.78363	0.44364	0.0083756	0.00809787
GOTERM_BP_DIRECT	centrosome duplication	7	0.606586	0.000160672	ROCK2, CENPJ, CEP152, CEP63, BRCA2, CKAP5, NDC80	1063	17	20094	7.78363	0.44364	0.0083756	0.00809787
GOTERM_BP_DIRECT	negative regulation of transcription, DNA-templated	58	5.026	0.000201414	CHD8, HMGB2, NKAP, ARID4A, EHMT1, CHD4, RSF1, CHD3, CTCF, NIPBL, SCML2, BASP1, UIMC1, CIR1, JARID2, CDK5RAP2, USP47, SMARCC2, RFC1, NCOR2, ILF3, SFPQ, BRMS1, NCOR1, DDIT3, KAT6A, TIMELESS, HDAC2, DNMT1, SET, HDAC1, STRN3, BCLAF1, BTAF1, DNAJB6, SUDS3, BRD7, SMARCE1, SPEN, PHC2, PHF10, ZFP318, XRCC5, CBX1, BFAR, PA2G4, SMARCA2, SMARCA4, REST, CENPF, HNRNPK, SNW1, GON4L, PDCD4, TAF7, CALR, MPHOSPH8…	1063	662	20094	1.65616	0.520512	0.0103516	0.0100083
GOTERM_BP_DIRECT	positive regulation of translation	15	1.29983	0.000227519	RPL5, PRKDC, FMR1, UPF3B, UPF3A, LARP1B, MTOR, FXR1, SYNCRIP, METTL14, LARP1, EIF3E, EIF3C, EIF4G3, ABCF1	1063	89	20094	3.18592	0.564087	0.0108913	0.0105302
GOTERM_BP_DIRECT	telomere maintenance via telomerase	7	0.606586	0.000230266	RAD50, HSP90AA1, HSP90AB1, DKC1, PINX1, GAR1, TERF1	1063	18	20094	7.35121	0.568435	0.0108913	0.0105302
GOTERM_BP_DIRECT	telomere maintenance	12	1.03986	0.000230659	YY1, INO80B, RAD50, PARP1, RIF1, XRN1, PRKDC, XRCC5, ATM, NBN, INO80, TERF1	1063	59	20094	3.8447	0.569053	0.0108913	0.0105302
GOTERM_BP_DIRECT	regulation of G0 to G1 transition	8	0.693241	0.000234303	SMARCE1, PBRM1, SMARCC1, SMARCC2, PHF10, BRD7, SMARCA2, SMARCA4	1063	25	20094	6.04899	0.574747	0.0108913	0.0105302
GOTERM_BP_DIRECT	positive regulation of histone H3-K4 methylation	8	0.693241	0.000234303	DNMT1, SNW1, KMT2A, AUTS2, PHF20, CTR9, RTF1, NELFE	1063	25	20094	6.04899	0.574747	0.0108913	0.0105302
GOTERM_BP_DIRECT	centriole-centriole cohesion	6	0.519931	0.000236793	NIN, CEP135, KIF3A, ODF2, CEP250, CNTLN	1063	12	20094	9.45155	0.578594	0.0108913	0.0105302
GOTERM_BP_DIRECT	endodermal cell fate commitment	5	0.433276	0.000238779	CTR9, LEO1, PAF1, RTF1, CDC73	1063	7	20094	13.5022	0.581638	0.0108913	0.0105302
GOTERM_BP_DIRECT	meiotic chromosome condensation	5	0.433276	0.000238779	INCENP, NCAPD3, SMC4, NCAPH, SMC2	1063	7	20094	13.5022	0.581638	0.0108913	0.0105302
GOTERM_BP_DIRECT	regulation of mRNA export from nucleus	5	0.433276	0.000238779	SETD2, AKAP8L, SUPT6, THOC2, IWS1	1063	7	20094	13.5022	0.581638	0.0108913	0.0105302
GOTERM_BP_DIRECT	histone deacetylation	11	0.953206	0.000287183	MORF4L1, HDAC2, BRMS1, HDAC1, BRMS1L, MIER1, BAZ2A, CHD4, SUDS3, CHD3, HDAC6	1063	51	20094	4.07714	0.64939	0.0128468	0.0124208
GOTERM_BP_DIRECT	negative regulation of translation	15	1.29983	0.000288692	FMR1, RPL13A, YBX1, EIF2AK4, EPRS, GIGYF2, FXR1, SYNCRIP, ILF3, LARP1, XRN1, NCL, CALR, EIF4E2, PAIP2	1063	91	20094	3.1159	0.651315	0.0128468	0.0124208
GOTERM_BP_DIRECT	maturation of SSU-rRNA from tricistronic rRNA transcript (SSU-rRNA, 5.8S rRNA, LSU-rRNA)	8	0.693241	0.000306097	RPS8, UTP3, BMS1, DHX37, TSR1, NOL10, WDR46, WDR43	1063	26	20094	5.81634	0.672778	0.0134572	0.013011
GOTERM_BP_DIRECT	male meiosis	9	0.779896	0.000314376	SYCP2, ASZ1, TEX11, ATM, UBR2, TEX14, RSPO1, TEX15, BRDT	1063	34	20094	5.00376	0.68252	0.013496	0.0130485
GOTERM_BP_DIRECT	regulation of mitotic metaphase/anaphase transition	9	0.779896	0.000314376	SMARCE1, CENPE, PBRM1, SMARCC1, SMARCC2, PHF10, BRD7, SMARCA2, SMARCA4	1063	34	20094	5.00376	0.68252	0.013496	0.0130485
GOTERM_BP_DIRECT	positive regulation of transcription from RNA polymerase III promoter	7	0.606586	0.000321558	ICE1, CHD8, SMARCA5, DDX21, DEK, BAZ1B, MTOR	1063	19	20094	6.9643	0.690735	0.0136438	0.0131914
GOTERM_BP_DIRECT	maturation of 5.8S rRNA	6	0.519931	0.000368071	NSA2, EXOSC10, LAS1L, PRKDC, RRP15, MPHOSPH6	1063	13	20094	8.72451	0.739027	0.0154378	0.0149259
GOTERM_BP_DIRECT	positive regulation of cell differentiation	13	1.12652	0.000414061	SMARCE1, PBRM1, SMARCC1, HSP90AB1, SMARCC2, PHF10, PTN, PA2G4, SMARCA2, SMARCA4, APC, NF2, BRD7	1063	73	20094	3.36631	0.779359	0.0171694	0.0166001
GOTERM_BP_DIRECT	meiotic cell cycle	25	2.16638	0.000421365	NUMA1, SYCP2, SYCP1, MKI67, SMC3, CLGN, PSMC3IP, STRA8, SYCE1, ASZ1, RBBP8, NBN, UTP14B, ZFP318, TEX11, TEX15, SMC1A, SMC1B, RAD50, STAG2, STAG3, XRN1, MNS1, SYCP3, BRDT	1063	214	20094	2.20831	0.785165	0.017276	0.0167031
GOTERM_BP_DIRECT	RNA splicing, via transesterification reactions	5	0.433276	0.000457547	RBM17, SCAF11, SRSF10, SLU7, SRRM1	1063	8	20094	11.8144	0.811748	0.018551	0.0179359
GOTERM_BP_DIRECT	regulation of chromatin organization	6	0.519931	0.000547714	SETD5, TLK2, HNRNPU, TLK1, SSRP1, MKI67	1063	14	20094	8.10133	0.86455	0.0216739	0.0209552
GOTERM_BP_DIRECT	maturation of LSU-rRNA from tricistronic rRNA transcript (SSU-rRNA, 5.8S rRNA, LSU-rRNA)	6	0.519931	0.000547714	DDX18, ZNHIT6, PES1, RPL35, GTPBP4, FTSJ3	1063	14	20094	8.10133	0.86455	0.0216739	0.0209552
GOTERM_BP_DIRECT	actin cytoskeleton reorganization	12	1.03986	0.000552391	NRP1, RALA, AUTS2, NRK, MINK1, MYH9, TNIK, CDC42BPB, CDC42BPA, EZR, SPTAN1, PLEC	1063	65	20094	3.4898	0.866844	0.0216739	0.0209552
GOTERM_BP_DIRECT	ribosomal large subunit biogenesis	8	0.693241	0.000632116	RPL5, EBNA1BP2, NVL, RPL14, HEATR3, SURF6, SDAD1, GTPBP4	1063	29	20094	5.21465	0.900472	0.0245382	0.0237245
GOTERM_BP_DIRECT	double-strand break repair	12	1.03986	0.000720313	SETX, RNF168, RAD50, SMCHD1, PARP1, PRKDC, XRCC5, UIMC1, RNF8, NBN, INO80, BRCA2	1063	67	20094	3.38563	0.927876	0.0276676	0.0267501
GOTERM_BP_DIRECT	positive regulation of histone deacetylation	7	0.606586	0.000771581	NIPBL, NCOR1, AKAP8L, SMARCA5, AKAP8, BAZ2A, JDP2	1063	22	20094	6.01462	0.94019	0.0293281	0.0283556
GOTERM_BP_DIRECT	methylation-dependent chromatin silencing	5	0.433276	0.00078914	HELLS, DNMT1, HDAC1, KMT2B, SMARCA4	1063	9	20094	10.5017	0.943905	0.0296863	0.0287019
GOTERM_BP_DIRECT	regulation of protein localization	16	1.38648	0.000812674	USP8, HSP90AA1, HSP90AB1, PARP1, FBXW7, SYCP1, SWAP70, MYCBP2, VPS4A, TEX15, WASL, RNF168, RSL1D1, DNAJB6, TPR, EPS15	1063	112	20094	2.70044	0.948525	0.0302597	0.0292563
GOTERM_BP_DIRECT	protein destabilization	11	0.953206	0.00096335	CREBBP, GGA3, PRKDC, FBXW7, CUL3, CCDC88C, HTT, SERF1, SENP2, HDAC6, CDC73	1063	59	20094	3.52431	0.97031	0.0355077	0.0343303
GOTERM_BP_DIRECT	histone H3-K4 trimethylation	7	0.606586	0.000997625	KMT2A, NFYB, CTR9, KMT2B, TET3, ARID4A, RTF1	1063	23	20094	5.75312	0.973804	0.0356896	0.0345061
GOTERM_BP_DIRECT	positive regulation of transcription from RNA polymerase I promoter	7	0.606586	0.000997625	SMARCA5, UBTF, DDX21, DEK, BAZ1B, LYAR, WDR43	1063	23	20094	5.75312	0.973804	0.0356896	0.0345061
GOTERM_BP_DIRECT	centriole replication	7	0.606586	0.000997625	CEP135, CENPJ, CEP152, CEP295, CEP192, CEP63, CDK5RAP2	1063	23	20094	5.75312	0.973804	0.0356896	0.0345061
GOTERM_BP_DIRECT	activation of protein kinase activity	10	0.866551	0.00109837	TPX2, CCDC88A, TAOK3, NRK, TAOK1, MINK1, KIF14, TNIK, CLSPN, MAP4K4	1063	50	20094	3.78062	0.981869	0.0389121	0.0376218
GOTERM_BP_DIRECT	ubiquitin-dependent protein catabolic process	28	2.42634	0.00114093	USP36, USP16, UBE3C, CUL3, USP34, RNF8, UBR4, RNF6, UBR2, PSMA7, HDAC6, NUB1, RBBP6, RNF20, USP24, USP47, USP8, USP7, USP48, BFAR, TOPORS, MIB1, RNF168, CNOT4, PSMA4, TTC3, BIRC6, TAF1	1063	270	20094	1.96032	0.98448	0.0400313	0.0387039
GOTERM_BP_DIRECT	proteasome-mediated ubiquitin-dependent protein catabolic process	24	2.07972	0.00119574	PSMD12, CRBN, FBXW7, CUL3, KIF14, HUWE1, BFAR, PPP2R5C, TOPORS, PSMA7, HERC2, PSMA4, HECTD1, PSMC6, PSMD7, APC, PSMC3, PSMD4, RNF216, PSMC4, PSMD2, PSMC1, DDIT3, PSMD1	1063	217	20094	2.09067	0.987296	0.0415548	0.0401769
GOTERM_BP_DIRECT	neuron projection morphogenesis	13	1.12652	0.00120716	TRIO, DBNL, DYNLT1B, NRK, MINK1, ALS2, TAOK3, TAOK1, TNIK, KIF20B, DBN1, MAP4K4, GAS7	1063	82	20094	2.99683	0.987816	0.041556	0.040178
GOTERM_BP_DIRECT	cellular response to UV	11	0.953206	0.00125696	YY1, RNF168, USP47, CREBBP, PARP1, FBXW7, FMR1, PTN, EIF2AK4, INO80, TAF1	1063	61	20094	3.40876	0.989842	0.0425827	0.0411707
GOTERM_BP_DIRECT	positive regulation of transcription of nuclear large rRNA transcript from RNA polymerase I promoter	5	0.433276	0.00126033	DDX11, NCL, PWP1, MTOR, SMARCA4	1063	10	20094	9.45155	0.989967	0.0425827	0.0411707
GOTERM_BP_DIRECT	negative regulation of telomere capping	4	0.34662	0.00135839	RAD50, ATM, NBN, SMG6	1063	5	20094	15.1225	0.992988	0.0442569	0.0427893
GOTERM_BP_DIRECT	positive regulation of chromosome condensation	4	0.34662	0.00135839	NCAPG, SMC4, NCAPH, SMC2	1063	5	20094	15.1225	0.992988	0.0442569	0.0427893
GOTERM_BP_DIRECT	regulation of metaphase plate congression	4	0.34662	0.00135839	DYNC1H1, NUMA1, SPAG5, MAD1L1	1063	5	20094	15.1225	0.992988	0.0442569	0.0427893
GOTERM_BP_DIRECT	dendritic transport of messenger ribonucleoprotein complex	4	0.34662	0.00135839	SFPQ, STAU1, KIF5C, HNRNPU	1063	5	20094	15.1225	0.992988	0.0442569	0.0427893
GOTERM_BP_DIRECT	regulation of protein stability	14	1.21317	0.00144858	USP47, USP36, USP8, USP7, TMEM183A, PINX1, NDC80, HDAC6, CENPE, KAT2A, GGA3, UBR5, NF2, SUGT1	1063	95	20094	2.78572	0.994957	0.0462382	0.044705
GOTERM_BP_DIRECT	dosage compensation by inactivation of X chromosome	6	0.519931	0.00148256	SMCHD1, EXOSC10, YTHDC1, HNRNPU, CTCF, JARID2	1063	17	20094	6.67168	0.995546	0.0462382	0.044705
GOTERM_BP_DIRECT	postsynaptic actin cytoskeleton organization	6	0.519931	0.00148256	DBNL, ROCK2, WASL, PPP1R9A, MYH10, DBN1	1063	17	20094	6.67168	0.995546	0.0462382	0.044705
GOTERM_BP_DIRECT	spliceosomal complex assembly	6	0.519931	0.00148256	ZRSR1, ZRSR2, SCAF11, CRNKL1, RBM5, SRPK1	1063	17	20094	6.67168	0.995546	0.0462382	0.044705
GOTERM_BP_DIRECT	nucleosome disassembly	6	0.519931	0.00148256	SMARCE1, SMARCC1, SMARCC2, SSRP1, SUPT16, SMARCA4	1063	17	20094	6.67168	0.995546	0.0462382	0.044705
GOTERM_BP_DIRECT	protein peptidyl-prolyl isomerization	7	0.606586	0.00159872	RANBP2, FKBP15, PPIG, CWC27, FKBP4, PPIL4, NKTR	1063	25	20094	5.29287	0.997087	0.0490231	0.0473975
GOTERM_BP_DIRECT	ribosomal large subunit assembly	7	0.606586	0.00159872	RPL5, RPL3, RPL24, RPL23A, BRIX1, MDN1, RPL6	1063	25	20094	5.29287	0.997087	0.0490231	0.0473975
GOTERM_BP_DIRECT	histone acetylation	11	0.953206	0.00161965	PHF20L1, MORF4L1, ING5, CREBBP, KAT2A, TRRAP, PHF20, KAT6A, EP400, BRD8, TAF1	1063	63	20094	3.30054	0.997301	0.0491512	0.0475214
GOTERM_BP_DIRECT	in utero embryonic development	33	2.85962	0.00162984	PRKCSH, YTHDC1, ANKRD11, CUL3, CHD8, CHD7, YBX1, TTN, NPAT, SH3PXD2A, KIF3A, CIR1, RBBP6, NBN, PLCG1, PCNT, MYH10, KDM2A, TPM1, EIF2S2, MAPK8IP3, TANC2, MIB1, SMARCA4, NCOR2, KAT2A, NCOR1, ALS2, SYF2, NMT1, MYH9, EIF4E2, DBN1	1063	347	20094	1.7977	0.9974	0.0491512	0.0475214
GOTERM_BP_DIRECT	protein stabilization	22	1.90641	0.00167255	RPL5, USP36, USP7, HSP90AA1, HIP1, HSP90AB1, FBXW7, IGF1, MAPK8IP3, GTPBP4, HSPD1, CCT6A, NCOR2, NCOR1, TNIP2, CDC37, BAG1, SUGT1, NAA15, CALR, TRIM44, TAF1	1063	196	20094	2.12178	0.997776	0.0500254	0.0483665
GOTERM_BP_DIRECT	positive regulation of transcription elongation from RNA polymerase II promoter	10	0.866551	0.00168625	LEO1, MED19, SUPT6, CDK12, GTF2F1, MED4, CDK13, CDC73, SUPT16, BRD4	1063	53	20094	3.56662	0.997884	0.0500254	0.0483665
GOTERM_BP_DIRECT	endosomal transport	11	0.953206	0.00183041	ITSN2, ALS2, LRBA, ALMS1, RAB13, ITSN1, VPS4A, HTT, EPS15L1, VPS36, EPS15	1063	64	20094	3.24897	0.998751	0.053645	0.0518662
GOTERM_BP_DIRECT	regulation of cell cycle	30	2.59965	0.00183766	KMT2E, INO80B, USP16, HSP90AB1, TRRAP, PPM1G, YY1, ING5, PES1, EP400, BRD8, CCNL2, CCNL1, CAST, INHBA, EIF2AK4, INO80, CDK11B, MORF4L1, KAT2A, SFPQ, SON, APC, BIN1, DDIT3, JMY, TACC3, ATM, CALR, NF2	1063	307	20094	1.84721	0.998784	0.053645	0.0518662
GOTERM_BP_DIRECT	regulation of centriole replication	5	0.433276	0.00189799	CENPJ, CEP295, ALMS1, SPICE1, CEP192	1063	11	20094	8.59232	0.999024	0.0541076	0.0523134
GOTERM_BP_DIRECT	SRP-dependent cotranslational protein targeting to membrane	5	0.433276	0.00189799	SRP19, SRP72, SRP68, SRP14, SEC63	1063	11	20094	8.59232	0.999024	0.0541076	0.0523134
GOTERM_BP_DIRECT	microvillus assembly	5	0.433276	0.00189799	RDX, TNIK, STX2, EZR, RAPGEF6	1063	11	20094	8.59232	0.999024	0.0541076	0.0523134
GOTERM_BP_DIRECT	double-strand break repair via homologous recombination	13	1.12652	0.0020306	SMC5, NUCKS1, SMC6, INO80, BRCA2, YY1, MORF4L1, SFPQ, SFR1, REV3L, RBBP8, ATM, NBN	1063	87	20094	2.8246	0.999399	0.0574392	0.0555345
GOTERM_BP_DIRECT	mitotic sister chromatid segregation	8	0.693241	0.00206533	SPAG5, INCENP, CENPK, CDCA8, KIF11, INO80, NDC80, CIT	1063	35	20094	4.32071	0.999471	0.0579724	0.05605
GOTERM_BP_DIRECT	positive regulation of G1/S transition of mitotic cell cycle	9	0.779896	0.00223088	KMT2E, ANKRD17, CREBBP, CENPJ, RDX, LARP7, ANP32B, RPL17, EIF4G1	1063	45	20094	3.78062	0.999711	0.0621411	0.0600805
GOTERM_BP_DIRECT	membrane invagination	4	0.34662	0.00260997	FCHO2, CHMP2A, WASL, FNBP1L	1063	6	20094	12.6021	0.999928	0.0710729	0.0687161
GOTERM_BP_DIRECT	nucleosome organization	4	0.34662	0.00260997	SETD2, SUPT6, CHD2, CHD1	1063	6	20094	12.6021	0.999928	0.0710729	0.0687161
GOTERM_BP_DIRECT	kinetochore organization	4	0.34662	0.00260997	CENPH, SMC4, NDC80, SMC2	1063	6	20094	12.6021	0.999928	0.0710729	0.0687161
GOTERM_BP_DIRECT	histone monoubiquitination	5	0.433276	0.00272859	RNF20, CTR9, LEO1, PAF1, CDC73	1063	12	20094	7.87629	0.999953	0.0732106	0.0707829
GOTERM_BP_DIRECT	positive regulation of mitotic cell cycle spindle assembly checkpoint	5	0.433276	0.00272859	INCENP, TPR, CDCA8, MAD1L1, NDC80	1063	12	20094	7.87629	0.999953	0.0732106	0.0707829
GOTERM_BP_DIRECT	chromosome condensation	7	0.606586	0.00297022	TOP2A, H1F0, SMC5, NCAPD3, SMC4, NCAPH, SMC2	1063	28	20094	4.72578	0.999981	0.0785387	0.0759343
GOTERM_BP_DIRECT	regulation of double-strand break repair	7	0.606586	0.00297022	MORF4L1, PPP4R2, TRRAP, UBR5, EP400, BRD8, DEK	1063	28	20094	4.72578	0.999981	0.0785387	0.0759343
GOTERM_BP_DIRECT	mitotic cell cycle	17	1.47314	0.0029938	DYNC1H1, IK, USP16, PPP1R12A, CUL3, CDCA8, CDC5L, ARPP19, CIT, CENPE, CENPF, CENPH, INCENP, CEP250, SYCP3, NRDE2, POLE	1063	140	20094	2.29538	0.999982	0.0785925	0.0759864
GOTERM_BP_DIRECT	nuclear-transcribed mRNA catabolic process	6	0.519931	0.00325486	DDX5, LSM7, EXOSC10, XRN1, THRAP3, XRN2	1063	20	20094	5.67093	0.999993	0.0848356	0.0820225
GOTERM_BP_DIRECT	positive regulation of microtubule polymerization	7	0.606586	0.00358016	NIN, CLIP1, NUMA1, APC, MAP1B, AKAP9, CDK5RAP2	1063	29	20094	4.56282	0.999998	0.0920001	0.0889494
GOTERM_BP_DIRECT	positive regulation of histone acetylation	7	0.606586	0.00358016	KAT2A, SMARCA5, DDX21, DEK, BRD7, BAZ1B, GLYR1	1063	29	20094	4.56282	0.999998	0.0920001	0.0889494
GOTERM_BP_DIRECT	female meiotic division	5	0.433276	0.00377771	TOP2A, SYCP2, PPP2R1A, ATM, NCAPH	1063	13	20094	7.27042	0.999999	0.094417	0.0912861
GOTERM_BP_DIRECT	negative regulation of translational initiation	5	0.433276	0.00377771	LARP1, FMR1, TPR, EIF2AK4, PAIP2	1063	13	20094	7.27042	0.999999	0.094417	0.0912861
GOTERM_BP_DIRECT	Golgi ribbon formation	5	0.433276	0.00377771	GOLGA2, MYO18A, TRIP11, GCC2, OPTN	1063	13	20094	7.27042	0.999999	0.094417	0.0912861
GOTERM_BP_DIRECT	regulation of establishment of protein localization	5	0.433276	0.00377771	CENPF, CEP192, KIF20B, CEP290, HDAC6	1063	13	20094	7.27042	0.999999	0.094417	0.0912861
GOTERM_BP_DIRECT	endocytosis	21	1.81976	0.00397348	ITSN2, RALBP1, HIP1, DBNL, FKBP15, ITSN1, EPS15L1, FNBP1L, CLINT1, MIB1, EEA1, RUFY1, RABEP1, RABEP2, BIN1, NCL, FCHO2, TLN2, TLN1, EPS15, ATP9B	1063	197	20094	2.01505	1	0.0986343	0.0953636
GOTERM_BP_DIRECT	negative regulation of apoptotic process	52	4.50607	0.00400392	HSP90AB1, SYCP2, CHD8, KIF14, YBX1, AATF, CDC73, PTMS, HMGN5, RB1CC1, MYO18A, HELLS, USP47, KDM2A, TEX11, MAPK8IP3, ARHGAP10, NCL, TAX1BP1, BIRC6, PHIP, PTMA, HDAC2, TMF1, PRKDC, HDAC1, HTT, HSP90B1, HSPD1, MTDH, BAG1, CTNNA1, PCNT, MAP4K4, HSPA5, BFAR, IGF1, PA2G4, PTK2, MTOR, SOD1, SMARCA4, SETX, AHI1, CENPF, HNRNPK, SON, APC, ALMS1, PDCD4, ANP32B, NAA15	1063	657	20094	1.49614	1	0.0987182	0.0954448
GOTERM_BP_DIRECT	centrosome localization	6	0.519931	0.0040885	RANBP2, NIN, KIF5B, CCDC141, DLGAP5, SYNE2	1063	21	20094	5.40089	1	0.098801	0.0955247
GOTERM_BP_DIRECT	intermediate filament cytoskeleton organization	6	0.519931	0.0040885	MACF1, SYNM, DST, NEFM, NEFH, PLEC	1063	21	20094	5.40089	1	0.098801	0.0955247
GOTERM_BP_DIRECT	nuclear migration	6	0.519931	0.0040885	DYNC1H1, NUDC, CDC42BPA, MYH10, PTK2, SYNE2	1063	21	20094	5.40089	1	0.098801	0.0955247
GOTERM_BP_DIRECT	anterograde axonal transport	7	0.606586	0.00427838	KIF3A, FMR1, AP3D1, KIF1B, AP3B1, SPG7, SOD1	1063	30	20094	4.41072	1	0.102709	0.0993035
GOTERM_BP_DIRECT	intraciliary transport involved in cilium assembly	4	0.34662	0.00438836	IFT74, PCM1, IFT81, CEP131	1063	7	20094	10.8018	1	0.10331	0.0998846
GOTERM_BP_DIRECT	histone H3-K27 methylation	4	0.34662	0.00438836	HDAC2, EHMT2, EZH1, EZH2	1063	7	20094	10.8018	1	0.10331	0.0998846
GOTERM_BP_DIRECT	chromatin assembly or disassembly	4	0.34662	0.00438836	SMARCA5, CHD3, BAZ1B, CHD1	1063	7	20094	10.8018	1	0.10331	0.0998846
GOTERM_BP_DIRECT	peptidyl-threonine phosphorylation	11	0.953206	0.0044333	CLK1, TBK1, ROCK1, PRKDC, ROCK2, AKT3, CDC42BPB, CDC42BPA, MTOR, CIT, TAF1	1063	72	20094	2.88797	1	0.103699	0.100261
GOTERM_BP_DIRECT	protein localization	20	1.7331	0.00487265	MACF1, ODF2, LRBA, ITSN1, DDX42, AKAP7, MAPK8IP3, CEP128, AHI1, NIN, SCML2, NIPBL, ALS2, NBEA, SPATA33, CTNNA1, CEP250, OPTN, GAS8, PLEC	1063	187	20094	2.02172	1	0.11325	0.109495
GOTERM_BP_DIRECT	regulation of DNA methylation	6	0.519931	0.00506407	H19, PARP1, EHMT2, SMARCA5, BAZ2A, MPHOSPH8	1063	22	20094	5.15539	1	0.115677	0.111841
GOTERM_BP_DIRECT	negative regulation of transcription elongation from RNA polymerase II promoter	5	0.433276	0.00506972	RNF168, RNF8, HNRNPU, NELFE, EZH2	1063	14	20094	6.75111	1	0.115677	0.111841
GOTERM_BP_DIRECT	cell aging	7	0.606586	0.00507215	RWDD1, XRN1, PDCD4, HTT, BRCA2, MTOR, SOD1	1063	31	20094	4.26844	1	0.115677	0.111841
GOTERM_BP_DIRECT	regulation of apoptotic process	23	1.99307	0.00619132	USP36, RBM25, HSP90AA1, HIP1, ANP32A, TRRAP, DDX42, CDK11B, MORF4L1, RSL1D1, BRMS1, SLK, SERBP1, ANP32E, EP400, NF2, BRD8, CCNL2, ANP32B, CCNL1, RBM5, KPNA1, PEA15A	1063	233	20094	1.86597	1	0.13951	0.134884
GOTERM_BP_DIRECT	axon development	6	0.519931	0.00619363	DYNLT1B, PLP1, NEFH, MAPK8IP3, ZPR1, CAMSAP2	1063	23	20094	4.93124	1	0.13951	0.134884
GOTERM_BP_DIRECT	regulation of alternative mRNA splicing, via spliceosome	10	0.866551	0.00625044	FXR1, REST, DDX5, RBM25, RBM8A, THRAP3, YTHDC1, FMR1, HNRNPU, RBM5	1063	64	20094	2.95361	1	0.139926	0.135286
GOTERM_BP_DIRECT	regulation of microtubule-based process	5	0.433276	0.00662744	MACF1, CENPF, APC, TACC3, TACC1	1063	15	20094	6.30103	1	0.146543	0.141684
GOTERM_BP_DIRECT	nucleosome positioning	5	0.433276	0.00662744	H1F0, SMARCA5, PAF1, RSF1, CTCF	1063	15	20094	6.30103	1	0.146543	0.141684
GOTERM_BP_DIRECT	negative regulation of mRNA polyadenylation	4	0.34662	0.00674684	RNF20, SUPT5, CTR9, NELFE	1063	8	20094	9.45155	1	0.146543	0.141684
GOTERM_BP_DIRECT	anterograde axonal protein transport	4	0.34662	0.00674684	KIF5C, KIF5B, MAP1A, MAPK8IP3	1063	8	20094	9.45155	1	0.146543	0.141684
GOTERM_BP_DIRECT	positive regulation of spindle assembly	4	0.34662	0.00674684	DYNC1H1, NUMA1, SPAG5, CENPJ	1063	8	20094	9.45155	1	0.146543	0.141684
GOTERM_BP_DIRECT	transcription from RNA polymerase II promoter	23	1.99307	0.0075194	GTF2A1, SMARCC2, CHD7, ATRX, ARID4A, DDX21, CHD5, ARID4B, ASH1L, INHBA, GTF2H2, HMGB1, MED4, PHRF1, SMARCA4, DRAP1, THRAP3, POLR2B, TAF7, PAXBP1, HMGN3, TAF3, TAF1	1063	237	20094	1.83448	1	0.162357	0.156973
GOTERM_BP_DIRECT	positive regulation of T cell differentiation	8	0.693241	0.00779606	SMARCE1, PBRM1, SMARCC1, SMARCC2, PHF10, BRD7, SMARCA2, SMARCA4	1063	44	20094	3.43693	1	0.166361	0.160845
GOTERM_BP_DIRECT	activation of innate immune response	8	0.693241	0.00779606	SFPQ, HSP90AA1, TBK1, ZNFX1, PRKDC, XRCC5, HMGB1, PQBP1	1063	44	20094	3.43693	1	0.166361	0.160845
GOTERM_BP_DIRECT	covalent chromatin modification	3	0.259965	0.00807793	SETD5, CHD1, PLEC	1063	3	20094	18.9031	1	0.167926	0.162358
GOTERM_BP_DIRECT	nucleosome mobilization	3	0.259965	0.00807793	POLE3, INO80, BPTF	1063	3	20094	18.9031	1	0.167926	0.162358
GOTERM_BP_DIRECT	DNA methylation on cytosine within a CG sequence	3	0.259965	0.00807793	DNMT1, EHMT2, SMARCA4	1063	3	20094	18.9031	1	0.167926	0.162358
GOTERM_BP_DIRECT	tRNA aminoacylation for protein translation	7	0.606586	0.00809949	CARS, YARS, NARS, DARS, RARS, TARS, EPRS	1063	34	20094	3.89182	1	0.167926	0.162358
GOTERM_BP_DIRECT	negative regulation of proteasomal ubiquitin-dependent protein catabolic process	7	0.606586	0.00809949	USP7, SMARCC1, UBXN1, HSP90AB1, MAP1A, TLK2, EIF3H	1063	34	20094	3.89182	1	0.167926	0.162358
GOTERM_BP_DIRECT	ovarian follicle development	9	0.779896	0.00882754	EIF2B4, MMP14, HNRNPK, KMT2B, CTNNA1, ATM, INHBA, SCAPER, SOD1	1063	56	20094	3.038	1	0.181671	0.175647
GOTERM_BP_DIRECT	synaptonemal complex assembly	6	0.519931	0.00896156	SYCE1, SYCP1, EHMT2, TEX11, SYCP3, TEX15	1063	25	20094	4.53675	1	0.181671	0.175647
GOTERM_BP_DIRECT	stress granule assembly	6	0.519931	0.00896156	ATXN2L, DYNC1H1, CSDE1, PRRC2C, PQBP1, RPS23	1063	25	20094	4.53675	1	0.181671	0.175647
GOTERM_BP_DIRECT	plasma membrane repair	6	0.519931	0.00896156	MYOF, VPS4A, CHMP2A, CHMP4B, MYH9, MYH10	1063	25	20094	4.53675	1	0.181671	0.175647
GOTERM_BP_DIRECT	regulation of circadian rhythm	10	0.866551	0.00927791	TOP2A, USP7, SFPQ, KDM2A, PRKDC, FBXW7, ROCK2, TIMELESS, MTOR, EZH2	1063	68	20094	2.77987	1	0.187045	0.180842
GOTERM_BP_DIRECT	spindle assembly	7	0.606586	0.00934793	GOLGA2, TPX2, NCOR1, HAUS7, KIF11, CEP63, INO80	1063	35	20094	3.78062	1	0.187421	0.181206
GOTERM_BP_DIRECT	small GTPase mediated signal transduction	13	1.12652	0.00942416	DOCK5, RALBP1, DOCK3, DOCK9, DOCK7, USO1, ITSN1, RUFY1, CCDC88A, CCDC88C, DOCK1, RAPGEF6, NUCB2	1063	105	20094	2.34038	1	0.187773	0.181546
GOTERM_BP_DIRECT	protein transport	49	4.2461	0.00964856	LRSAM1, IPO11, ITSN1, CETN3, GCC2, PTMS, GOLGA2, ERC1, SEC62, VPS36, CEP290, KPNA1, SEC63, GRIPAP1, VPS13A, AP3B1, SENP2, RUFY1, RCN3, RABEP1, RABEP2, TBC1D5, CHMP3, CHMP4B, MYH9, EXOC6, USO1, VPS4A, AKAP8, RRBP1, SDAD1, JAKMIP1, GGA3, KIF3A, NUP85, TPR, EPS15, RANBP2, AP3D1, MYO5A, TIMM44, KTN1, CENPF, HOOK2, NASP, HOOK1, NACA, RAB13, CHMP2A	1063	641	20094	1.44501	1	0.187773	0.181546
GOTERM_BP_DIRECT	spliceosomal tri-snRNP complex assembly	4	0.34662	0.00972569	SART3, PRPF6, PRPF3, PRPF31	1063	9	20094	8.40138	1	0.187773	0.181546
GOTERM_BP_DIRECT	DNA topological change	4	0.34662	0.00972569	TOP2A, HMGB2, TOP1, TDRD3	1063	9	20094	8.40138	1	0.187773	0.181546
GOTERM_BP_DIRECT	endothelial cell chemotaxis	4	0.34662	0.00972569	NRP1, PLEKHG5, RAB13, HMGB1	1063	9	20094	8.40138	1	0.187773	0.181546
GOTERM_BP_DIRECT	embryonic cleavage	4	0.34662	0.00972569	TOP2A, CUL3, TOP1, AATF	1063	9	20094	8.40138	1	0.187773	0.181546
GOTERM_BP_DIRECT	mitotic spindle midzone assembly	4	0.34662	0.00972569	INCENP, CDCA8, KIF23, KIF4	1063	9	20094	8.40138	1	0.187773	0.181546
GOTERM_BP_DIRECT	response to cocaine	8	0.693241	0.00994186	EFTUD2, HDAC2, HSP90AB1, HSPA5, DLG4, CACNG4, MTOR, HSPD1	1063	46	20094	3.2875	1	0.190936	0.184605
GOTERM_BP_DIRECT	negative regulation of neuron differentiation	11	0.953206	0.0101569	SPAG9, ASPM, REST, FMR1, TTC3, NBN, CALR, EIF2AK4, CIT, CDK5RAP2, MIB1	1063	81	20094	2.56709	1	0.194044	0.18761
GOTERM_BP_DIRECT	nucleus organization	6	0.519931	0.0106223	BIN1, VPS4A, MAP7, CHMP2A, CHMP4B, PLEC	1063	26	20094	4.36225	1	0.197705	0.191149
GOTERM_BP_DIRECT	positive regulation by host of viral transcription	5	0.433276	0.0106226	SNW1, NUCKS1, RRP1B, CHD1, SMARCA4	1063	17	20094	5.55974	1	0.197705	0.191149
GOTERM_BP_DIRECT	cellular response to interleukin-7	5	0.433276	0.0106226	HDGF, YBX1, LSP1, HMGB1, HSPD1	1063	17	20094	5.55974	1	0.197705	0.191149
GOTERM_BP_DIRECT	negative regulation of androgen receptor signaling pathway	5	0.433276	0.0106226	NCOR2, NCOR1, HDAC1, IGF1, SMARCA4	1063	17	20094	5.55974	1	0.197705	0.191149
GOTERM_BP_DIRECT	positive regulation of telomere maintenance	5	0.433276	0.0106226	RAD50, ATRX, NBN, TERF1, GNL3	1063	17	20094	5.55974	1	0.197705	0.191149
GOTERM_BP_DIRECT	positive regulation of dendritic spine development	7	0.606586	0.0107278	CREBBP, PBRM1, HNRNPK, FMR1, ITSN1, PPP1R9A, MTOR	1063	36	20094	3.6756	1	0.197705	0.191149
GOTERM_BP_DIRECT	establishment of mitotic spindle orientation	7	0.606586	0.0107278	DYNLT1B, NUMA1, BCCIP, HTT, SPDL1, NDC80, CDK5RAP2	1063	36	20094	3.6756	1	0.197705	0.191149
GOTERM_BP_DIRECT	muscle contraction	9	0.779896	0.0108624	TNNT1, HSBP1, CALD1, TPM3, TNNT2, SLMAP, TPM1, TNNI3, TTN	1063	58	20094	2.93324	1	0.199181	0.192576
GOTERM_BP_DIRECT	Golgi organization	13	1.12652	0.0116706	DYNC2H1, USO1, HUWE1, HTT, CIT, GOLGA2, GAK, ARHGAP21, GOLGA5, HOOK1, MYO18A, TRIP11, OPTN	1063	108	20094	2.27537	1	0.21293	0.205869
GOTERM_BP_DIRECT	membrane fission	6	0.519931	0.0124816	VPS4A, CHMP2A, EXOC6B, CHMP4B, CHMP3, EXOC6	1063	27	20094	4.20069	1	0.226594	0.21908
GOTERM_BP_DIRECT	positive regulation of histone methylation	5	0.433276	0.0130964	RNF20, SMARCA5, PAF1, BAZ2A, PAXBP1	1063	18	20094	5.25086	1	0.23254	0.22483
GOTERM_BP_DIRECT	circadian regulation of gene expression	10	0.866551	0.0133005	KDM5A, HDAC2, KDM2A, NCOR1, KMT2A, HDAC1, MYCBP2, HUWE1, HNRNPU, TOP1	1063	72	20094	2.62543	1	0.23254	0.22483
GOTERM_BP_DIRECT	maintenance of DNA methylation	4	0.34662	0.0133537	HELLS, USP7, DNMT1, CTCF	1063	10	20094	7.56124	1	0.23254	0.22483
GOTERM_BP_DIRECT	regulation of centrosome cycle	4	0.34662	0.0133537	CEP192, CCNL2, CCNL1, CDK11B	1063	10	20094	7.56124	1	0.23254	0.22483
GOTERM_BP_DIRECT	blastocyst growth	4	0.34662	0.0133537	CTR9, RTF1, NBN, SMARCA4	1063	10	20094	7.56124	1	0.23254	0.22483
GOTERM_BP_DIRECT	interkinetic nuclear migration	4	0.34662	0.0133537	PCM1, DOCK7, TACC3, TACC1	1063	10	20094	7.56124	1	0.23254	0.22483
GOTERM_BP_DIRECT	chromatin assembly	4	0.34662	0.0133537	CHAF1A, SMARCA5, RSF1, HMGB1	1063	10	20094	7.56124	1	0.23254	0.22483
GOTERM_BP_DIRECT	microtubule anchoring at centrosome	4	0.34662	0.0133537	NIN, PCM1, KIF3A, NINL	1063	10	20094	7.56124	1	0.23254	0.22483
GOTERM_BP_DIRECT	MAPK cascade	13	1.12652	0.0133827	MAP2K2, NRK, MINK1, ASH1L, PTK2, SETX, TAOK3, APC, TAOK1, NF2, TNIK, MAP4K4, PEA15A	1063	110	20094	2.234	1	0.23254	0.22483
GOTERM_BP_DIRECT	protein autophosphorylation	19	1.64645	0.0140084	HSPA9, SMG1, MINK1, EIF2AK4, PTK2, MTOR, CLK1, SLK, TAOK3, PEAK1, RB1CC1, TAOK1, TRPM7, ATM, CDK12, TNIK, CALM2, TAF1, BRD4	1063	193	20094	1.86093	1	0.242259	0.234226
GOTERM_BP_DIRECT	Wnt signaling pathway	22	1.90641	0.0145014	MACF1, 2210016L21RIK, CUL3, CHD8, CTR9, CTNNBIP1, USP34, RTF1, SENP2, CDC73, CCDC88A, APC, DDIT3, CCDC88C, LEO1, PAF1, LRRFIP2, RSPO1, AMOTL1, TNIK, BRD7, TRABD2B	1063	237	20094	1.75472	1	0.24925	0.240985
GOTERM_BP_DIRECT	cardiac muscle cell development	6	0.519931	0.0145493	HDAC2, HNRNPU, MYH11, MTOR, PLEC, TTN	1063	28	20094	4.05067	1	0.24925	0.240985
GOTERM_BP_DIRECT	heart development	26	2.25303	0.0154176	NRP1, PRKDC, IFT172, PTN, TTN, MED12, AKAP13, IFT74, NIPBL, KIF3A, RB1CC1, TNNI3, MYH10, CEP290, CC2D2A, DYNC2H1, PBRM1, MAP2K2, SENP2, BICC1, MIB1, SMARCA4, KAT2A, CENPF, TNNT2, ATM	1063	298	20094	1.64926	1	0.261971	0.253284
GOTERM_BP_DIRECT	regulation of telomerase RNA localization to Cajal body	3	0.259965	0.0155902	EXOSC10, DKC1, PARN	1063	4	20094	14.1773	1	0.261971	0.253284
GOTERM_BP_DIRECT	interferon-alpha production	3	0.259965	0.0155902	AP3D1, AP3B1, HSPD1	1063	4	20094	14.1773	1	0.261971	0.253284
GOTERM_BP_DIRECT	female meiosis chromosome separation	3	0.259965	0.0155902	TOP2A, SYCP3, NCAPH	1063	4	20094	14.1773	1	0.261971	0.253284
GOTERM_BP_DIRECT	mitotic G2 DNA damage checkpoint	7	0.606586	0.0157226	TAOK3, SYF2, TAOK1, UIMC1, ATM, NBN, CLSPN	1063	39	20094	3.39286	1	0.261971	0.253284
GOTERM_BP_DIRECT	positive regulation of double-strand break repair via homologous recombination	7	0.606586	0.0157226	MORF4L1, PARP1, TRRAP, EP400, TIMELESS, RBBP8, BRD8	1063	39	20094	3.39286	1	0.261971	0.253284
GOTERM_BP_DIRECT	regulation of filopodium assembly	5	0.433276	0.0159086	FXR1, MYO10, FMR1, PPP1R9A, DBN1	1063	19	20094	4.9745	1	0.262031	0.253342
GOTERM_BP_DIRECT	androgen receptor signaling pathway	5	0.433276	0.0159086	RWDD1, DDX5, TMF1, IGF1, FKBP4	1063	19	20094	4.9745	1	0.262031	0.253342
GOTERM_BP_DIRECT	gene silencing by RNA	9	0.779896	0.0159416	TNRC6C, FMR1, SRRT, ASZ1, TEX15, PTPN13, EIF4E2, TNRC6A, TNRC6B	1063	62	20094	2.744	1	0.262031	0.253342
GOTERM_BP_DIRECT	multicellular organism growth	15	1.29983	0.0163098	KDM2A, KMT2C, ANKRD11, ATRX, XPA, IGF1, BRCA2, GIGYF2, MTOR, KAT2A, NEK1, ATM, RBBP6, PCNT, PLEC	1063	140	20094	2.02533	1	0.26688	0.258031
GOTERM_BP_DIRECT	protein localization to nucleus	8	0.693241	0.0171426	DNAJB6, XPA, PAF1, HTT, HDGF, CALR, TOPORS, BANP	1063	51	20094	2.96519	1	0.279256	0.269995
GOTERM_BP_DIRECT	attachment of mitotic spindle microtubules to kinetochore	4	0.34662	0.0176496	CENPE, KIF2C, MAD1L1, NDC80	1063	11	20094	6.87386	1	0.280015	0.270729
GOTERM_BP_DIRECT	viral budding from plasma membrane	4	0.34662	0.0176496	VPS4A, CHMP2A, CHMP4B, CHMP3	1063	11	20094	6.87386	1	0.280015	0.270729
GOTERM_BP_DIRECT	telomere maintenance via recombination	4	0.34662	0.0176496	RAD50, SMC5, SMC6, BRCA2	1063	11	20094	6.87386	1	0.280015	0.270729
GOTERM_BP_DIRECT	cellular response to X-ray	4	0.34662	0.0176496	NIPBL, XRCC5, ATM, NUCKS1	1063	11	20094	6.87386	1	0.280015	0.270729
GOTERM_BP_DIRECT	histone H4 deacetylation	4	0.34662	0.0176496	REST, HDAC2, HDAC1, BAZ2A	1063	11	20094	6.87386	1	0.280015	0.270729
GOTERM_BP_DIRECT	negative regulation of nuclear-transcribed mRNA catabolic process, deadenylation-dependent decay	4	0.34662	0.0176496	SYNCRIP, CSDE1, HNRNPU, YBX1	1063	11	20094	6.87386	1	0.280015	0.270729
GOTERM_BP_DIRECT	neural tube closure	12	1.03986	0.0188486	MED12, BRD2, CECR2, KAT2A, SETD2, RALA, KDM2A, HECTD1, ROCK2, IFT172, KIF20B, CC2D2A	1063	102	20094	2.22389	1	0.29241	0.282714
GOTERM_BP_DIRECT	positive regulation of DNA repair	8	0.693241	0.018934	YY1, RNF168, INO80B, SMCHD1, PARG, UIMC1, RNF8, INO80	1063	52	20094	2.90817	1	0.29241	0.282714
GOTERM_BP_DIRECT	positive regulation of myoblast differentiation	8	0.693241	0.018934	SMARCE1, PBRM1, SMARCC1, SMARCC2, PHF10, BRD7, SMARCA2, SMARCA4	1063	52	20094	2.90817	1	0.29241	0.282714
GOTERM_BP_DIRECT	ribosomal small subunit biogenesis	5	0.433276	0.019072	RPS25, NOP14, SURF6, RIOK1, RPS24	1063	20	20094	4.72578	1	0.29241	0.282714
GOTERM_BP_DIRECT	negative regulation of telomere maintenance via telomerase	5	0.433276	0.019072	EXOSC10, PINX1, HNRNPU, HNRNPC, TERF1	1063	20	20094	4.72578	1	0.29241	0.282714
GOTERM_BP_DIRECT	regulation of mitotic spindle organization	5	0.433276	0.019072	DYNC1H1, TPX2, NUMA1, CENPJ, TACC3	1063	20	20094	4.72578	1	0.29241	0.282714
GOTERM_BP_DIRECT	mitotic sister chromatid cohesion	5	0.433276	0.019072	NIPBL, PDS5B, SMC1A, SMC3, SMC1B	1063	20	20094	4.72578	1	0.29241	0.282714
GOTERM_BP_DIRECT	mRNA splice site selection	5	0.433276	0.019072	SETX, YTHDC1, LUC7L3, SRSF10, LUC7L2	1063	20	20094	4.72578	1	0.29241	0.282714
GOTERM_BP_DIRECT	apoptotic process	48	4.15945	0.0192684	RBM25, HIP1, TMF1, ROCK1, SYCP2, PDCD5, CDCA7, LSP1, CCAR1, TCHP, HINT1, SCML2, BCLAF1, SLK, AIFM1, RNF216, FAM162A, RB1CC1, BAG1, CTNNA1, SUDS3, RBM5, PEA15A, CASP8AP2, HELLS, PARP1, TEX11, CKAP2, BFAR, RRP1B, SOD1, NISCH, AIMP1, TPX2, BRMS1, RABEP1, APC, SLTM, TNIP2, TAOK1, DDIT3, ALMS1, PDCD4, TAX1BP1, ACIN1, FAM32A, BIRC6, DOCK1	1063	652	20094	1.39164	1	0.294185	0.28443
GOTERM_BP_DIRECT	centrosome cycle	7	0.606586	0.0198278	GOLGA2, PCM1, PPP1R12A, HAUS7, CHD3, CKAP5, CDK5RAP2	1063	41	20094	3.22736	1	0.301465	0.291469
GOTERM_BP_DIRECT	protein phosphorylation	48	4.15945	0.0206595	PXK, SMG1, TRIO, ROCK1, PRKDC, ROCK2, NRK, CDCA8, TTN, SLK, TBK1, RSRC1, RB1CC1, BAG1, AKT3, TLK2, NEK1, TLK1, TRPM7, MAP4K4, BRD4, BRD2, MAP2K2, MINK1, TEX14, PRPF4B, CDC42BPB, EIF2AK4, CDC42BPA, CDK11B, PTK2, MTOR, SRPK1, CIT, CLK1, GAK, ILF3, TAOK3, PEAK1, INCENP, TAOK1, TAF7, ATM, CDK12, TNIK, CDK13, TAF3, TAF1	1063	655	20094	1.38527	1	0.312807	0.302434
GOTERM_BP_DIRECT	protein localization to organelle	6	0.519931	0.0220907	AHI1, PCM1, PES1, AP3D1, CEP250, CNTLN	1063	31	20094	3.65867	1	0.330209	0.319259
GOTERM_BP_DIRECT	histone modification	5	0.433276	0.0225975	ING5, CTR9, LEO1, PAF1, CDC73	1063	21	20094	4.50074	1	0.330209	0.319259
GOTERM_BP_DIRECT	positive regulation of vascular endothelial cell proliferation	5	0.433276	0.0225975	COL18A1, AKT3, IGF1, PLCG1, HMGB1	1063	21	20094	4.50074	1	0.330209	0.319259
GOTERM_BP_DIRECT	DNA-templated transcription, termination	4	0.34662	0.0226233	SETX, XRN2, SMN1, TTF1	1063	12	20094	6.30103	1	0.330209	0.319259
GOTERM_BP_DIRECT	regulation of histone H3-K4 methylation	4	0.34662	0.0226233	KMT2A, EHMT2, CTR9, KMT2B	1063	12	20094	6.30103	1	0.330209	0.319259
GOTERM_BP_DIRECT	nuclear export	4	0.34662	0.0226233	RANBP2, AKAP13, NEMF, HNRNPA1	1063	12	20094	6.30103	1	0.330209	0.319259
GOTERM_BP_DIRECT	epidermal cell differentiation	4	0.34662	0.0226233	GAK, HDAC2, HDAC1, EZH2	1063	12	20094	6.30103	1	0.330209	0.319259
GOTERM_BP_DIRECT	regulation of histone acetylation	4	0.34662	0.0226233	KMT2E, SETD5, NFYB, CTCF	1063	12	20094	6.30103	1	0.330209	0.319259
GOTERM_BP_DIRECT	IRES-dependent viral translational initiation	4	0.34662	0.0226233	SSB, CSDE1, DENR, EIF3A	1063	12	20094	6.30103	1	0.330209	0.319259
GOTERM_BP_DIRECT	histone H4 acetylation	7	0.606586	0.0246063	MORF4L1, ING5, TRRAP, EP400, CHD5, BRD8, BRCA2	1063	43	20094	3.07725	1	0.357723	0.345861
GOTERM_BP_DIRECT	protein retention in Golgi apparatus	3	0.259965	0.0250781	VPS13C, VPS13D, VPS13A	1063	5	20094	11.3419	1	0.358862	0.346963
GOTERM_BP_DIRECT	negative regulation of RNA polymerase II regulatory region sequence-specific DNA binding	3	0.259965	0.0250781	FBXW7, DDIT3, TAF1	1063	5	20094	11.3419	1	0.358862	0.346963
GOTERM_BP_DIRECT	positive regulation of androgen receptor activity	3	0.259965	0.0250781	RWDD1, BUD31, TAF1	1063	5	20094	11.3419	1	0.358862	0.346963
GOTERM_BP_DIRECT	establishment of Sertoli cell barrier	3	0.259965	0.0250781	RAB13, ARID4A, ARID4B	1063	5	20094	11.3419	1	0.358862	0.346963
GOTERM_BP_DIRECT	negative regulation of myeloid cell differentiation	5	0.433276	0.0264938	CTR9, LEO1, PAF1, HMGB3, CDC73	1063	22	20094	4.29616	1	0.376171	0.363697
GOTERM_BP_DIRECT	poly(A)+ mRNA export from nucleus	5	0.433276	0.0264938	DDX19A, ZC3H11A, SARNP, THOC2, IWS1	1063	22	20094	4.29616	1	0.376171	0.363697
GOTERM_BP_DIRECT	regulation of DNA repair	8	0.693241	0.0274088	YY1, INO80B, KAT2A, PARG, TRRAP, UIMC1, TAF7, INO80	1063	56	20094	2.70044	1	0.379771	0.367177
GOTERM_BP_DIRECT	positive regulation of transcription initiation from RNA polymerase II promoter	8	0.693241	0.0274088	MED12, GTF2A1, SUB1, XPA, MED19, TAF7, MED4, TAF3	1063	56	20094	2.70044	1	0.379771	0.367177
GOTERM_BP_DIRECT	cellular response to hydroxyurea	4	0.34662	0.0282769	DDX11, FMR1, ATRX, TIMELESS	1063	13	20094	5.81634	1	0.379771	0.367177
GOTERM_BP_DIRECT	negative regulation of ATPase activity	4	0.34662	0.0282769	PXK, TNNT2, ATPIF1, TNNI3	1063	13	20094	5.81634	1	0.379771	0.367177
GOTERM_BP_DIRECT	viral budding via host ESCRT complex	4	0.34662	0.0282769	VPS4A, CHMP2A, CHMP4B, CHMP3	1063	13	20094	5.81634	1	0.379771	0.367177
GOTERM_BP_DIRECT	regulation of cell fate specification	4	0.34662	0.0282769	HDAC2, HDAC1, CHD4, CHD3	1063	13	20094	5.81634	1	0.379771	0.367177
GOTERM_BP_DIRECT	positive regulation of non-motile cilium assembly	4	0.34662	0.0282769	CEP135, CENPJ, HTT, PQBP1	1063	13	20094	5.81634	1	0.379771	0.367177
GOTERM_BP_DIRECT	CRD-mediated mRNA stabilization	4	0.34662	0.0282769	SYNCRIP, CSDE1, HNRNPU, YBX1	1063	13	20094	5.81634	1	0.379771	0.367177
GOTERM_BP_DIRECT	regulation of protein metabolic process	4	0.34662	0.0282769	ROCK2, PDCD4, IGF1, SENP2	1063	13	20094	5.81634	1	0.379771	0.367177
GOTERM_BP_DIRECT	histone deubiquitination	4	0.34662	0.0282769	USP36, KAT2A, USP16, TRRAP	1063	13	20094	5.81634	1	0.379771	0.367177
GOTERM_BP_DIRECT	kinetochore assembly	4	0.34662	0.0282769	CENPE, CENPH, CENPK, DLGAP5	1063	13	20094	5.81634	1	0.379771	0.367177
GOTERM_BP_DIRECT	mitotic cell cycle checkpoint	4	0.34662	0.0282769	TRRAP, RPL24, NBN, NDC80	1063	13	20094	5.81634	1	0.379771	0.367177
GOTERM_BP_DIRECT	DNA damage checkpoint	6	0.519931	0.0283085	CDC5L, ATM, CEP63, NBN, CLSPN, EIF2AK4	1063	33	20094	3.43693	1	0.379771	0.367177
GOTERM_BP_DIRECT	chaperone mediated protein folding requiring cofactor	6	0.519931	0.0283085	HSPA9, DNAJC7, HSPA5, ST13, BAG1, SDF2	1063	33	20094	3.43693	1	0.379771	0.367177
GOTERM_BP_DIRECT	base-excision repair	6	0.519931	0.0283085	USP47, LIG1, PARP1, HUWE1, XPA, HMGB1	1063	33	20094	3.43693	1	0.379771	0.367177
GOTERM_BP_DIRECT	protein K48-linked ubiquitination	9	0.779896	0.0286221	RNF216, UBE3C, CUL3, TTC3, UBR5, RNF8, RNF6, BFAR, TOPORS	1063	69	20094	2.46562	1	0.382572	0.369886
GOTERM_BP_DIRECT	histone H3 acetylation	8	0.693241	0.0298732	ING5, KAT2A, TRRAP, KAT6A, POLE3, TAF7, BRCA2, SMARCA4	1063	57	20094	2.65307	1	0.397837	0.384645
GOTERM_BP_DIRECT	positive regulation of axon extension	7	0.606586	0.0300974	RPL4, MACF1, GOLGA4, DBNL, RUFY3, MAP1B, DBN1	1063	45	20094	2.94048	1	0.399365	0.386122
GOTERM_BP_DIRECT	regulation of translational initiation	5	0.433276	0.0307675	EIF5B, EIF5, EIF3K, EIF2AK4, EIF4G1	1063	23	20094	4.10937	1	0.406778	0.393289
GOTERM_BP_DIRECT	transcription initiation from RNA polymerase II promoter	6	0.519931	0.0317928	TAF7L, GTF2A1, TAF7, GTF2H2, GTF2F1, TAF1	1063	34	20094	3.33584	1	0.418815	0.404927
GOTERM_BP_DIRECT	regulation of gene expression	35	3.03293	0.0324917	SETD2, DNMT1, USP16, KMT2A, KMT2C, CHD8, CHD7, TSHZ2, CHD6, NKAP, HTT, PRDM2, YBX1, NKAPL, NPAT, NIPBL, SART3, TBK1, HNRNPDL, DROSHA, RSPO1, RHOX8, TRIM44, BRD2, ZFP91, IGF1, ASH1L, THOC2, HNRNPAB, MAPK8IP3, H19, REST, HNRNPK, CACTIN, EZH2	1063	462	20094	1.43205	1	0.426482	0.41234
GOTERM_BP_DIRECT	brain development	23	1.99307	0.0331058	XRCC5, UTP3, PRKDC, IFT172, CHD8, MINK1, ITSN1, HTT, ATP2B1, BRCA2, MTOR, ASPM, NIPBL, STMN1, DHX37, ATM, NF2, NEFH, MYH10, NES, GAS8, CDK5RAP2, BPTF	1063	273	20094	1.59257	1	0.432986	0.418628
GOTERM_BP_DIRECT	actin cytoskeleton organization	18	1.55979	0.0337302	ROCK1, ROCK2, CDC42BPB, WASL, CDC42BPA, SDAD1, NISCH, DNAJB6, PHACTR2, PFDN1, NF2, AMOTL1, UTRN, DOCK1, SPTAN1, MYH10, SPTBN1, PLEC	1063	198	20094	1.71846	1	0.439577	0.425
GOTERM_BP_DIRECT	maturation of LSU-rRNA	4	0.34662	0.0346062	RSL1D1, NSA2, LAS1L, RRP15	1063	14	20094	5.40089	1	0.441944	0.427289
GOTERM_BP_DIRECT	posttranslational protein targeting to membrane	4	0.34662	0.0346062	MACF1, CHMP4B, SEC62, SEC63	1063	14	20094	5.40089	1	0.441944	0.427289
GOTERM_BP_DIRECT	multivesicular body assembly	4	0.34662	0.0346062	VPS4A, CHMP2A, CHMP4B, CHMP3	1063	14	20094	5.40089	1	0.441944	0.427289
GOTERM_BP_DIRECT	attachment of spindle microtubules to kinetochore	4	0.34662	0.0346062	EML4, CENPE, TEX14, NDC80	1063	14	20094	5.40089	1	0.441944	0.427289
GOTERM_BP_DIRECT	clathrin-dependent endocytosis	5	0.433276	0.0354232	GAK, HIP1, FCHO2, CANX, FNBP1L	1063	24	20094	3.93815	1	0.441944	0.427289
GOTERM_BP_DIRECT	regulation of cytoskeleton organization	5	0.433276	0.0354232	DYNLT1B, TAOK1, CNTRL, MYCBP2, NEXN	1063	24	20094	3.93815	1	0.441944	0.427289
GOTERM_BP_DIRECT	negative regulation of mRNA splicing, via spliceosome	5	0.433276	0.0354232	HNRNPK, SFSWAP, ACIN1, SRSF4, SRSF10	1063	24	20094	3.93815	1	0.441944	0.427289
GOTERM_BP_DIRECT	cell motility	6	0.519931	0.0355336	MYO10, DST, CTNNA1, DSTN, GAS8, PLEC	1063	35	20094	3.24053	1	0.441944	0.427289
GOTERM_BP_DIRECT	positive regulation of macromitophagy in response to mitochondrial depolarization	3	0.259965	0.0363121	CDC37, HUWE1, HDAC6	1063	6	20094	9.45155	1	0.441944	0.427289
GOTERM_BP_DIRECT	negative regulation of myosin-light-chain-phosphatase activity	3	0.259965	0.0363121	ROCK1, MPRIP, ROCK2	1063	6	20094	9.45155	1	0.441944	0.427289
GOTERM_BP_DIRECT	transcription initiation from RNA polymerase I promoter	3	0.259965	0.0363121	UBTF, TTF1, TAF1	1063	6	20094	9.45155	1	0.441944	0.427289
GOTERM_BP_DIRECT	positive regulation of intracellular transport	3	0.259965	0.0363121	DYNC1H1, NUMA1, SPAG5	1063	6	20094	9.45155	1	0.441944	0.427289
GOTERM_BP_DIRECT	regulation of endopeptidase activity	3	0.259965	0.0363121	NRD1, HDAC1, ATP13A2	1063	6	20094	9.45155	1	0.441944	0.427289
GOTERM_BP_DIRECT	negative regulation of centriole replication	3	0.259965	0.0363121	KAT2A, MDM1, CDK5RAP2	1063	6	20094	9.45155	1	0.441944	0.427289
GOTERM_BP_DIRECT	positive regulation of mRNA binding	3	0.259965	0.0363121	FMR1, EIF3E, EIF3C	1063	6	20094	9.45155	1	0.441944	0.427289
GOTERM_BP_DIRECT	meiotic chromosome segregation	3	0.259965	0.0363121	SMC4, NCAPH, SMC2	1063	6	20094	9.45155	1	0.441944	0.427289
GOTERM_BP_DIRECT	regulation of DNA-templated transcription, elongation	3	0.259965	0.0363121	ZFP326, SETD5, SUPT5	1063	6	20094	9.45155	1	0.441944	0.427289
GOTERM_BP_DIRECT	nucleolus organization	3	0.259965	0.0363121	USP36, PES1, NOLC1	1063	6	20094	9.45155	1	0.441944	0.427289
GOTERM_BP_DIRECT	negative regulation of mesenchymal cell proliferation	3	0.259965	0.0363121	CTNNBIP1, PHF14, PTN	1063	6	20094	9.45155	1	0.441944	0.427289
GOTERM_BP_DIRECT	RNA polymerase II transcriptional preinitiation complex assembly	7	0.606586	0.0363341	TAF7L, GTF2A1, MED19, TAF7, MED4, TAF3, TAF1	1063	47	20094	2.81536	1	0.441944	0.427289
GOTERM_BP_DIRECT	axonogenesis	12	1.03986	0.0387563	GOLGA2, ALS2, APC, DST, MAP1B, APLP2, DOCK7, MAP1A, STMN1, SMN1, MYH10, PTK2	1063	114	20094	1.9898	1	0.469839	0.45426
GOTERM_BP_DIRECT	positive regulation of cardiac muscle hypertrophy	5	0.433276	0.0404636	ROCK1, PARP1, ROCK2, IGF1, PTK2	1063	25	20094	3.78062	1	0.488912	0.4727
GOTERM_BP_DIRECT	spermatogenesis, exchange of chromosomal proteins	4	0.34662	0.0416008	RNF8, CHD5, SYCP3, BRDT	1063	15	20094	5.04083	1	0.492862	0.476519
GOTERM_BP_DIRECT	membrane budding	4	0.34662	0.0416008	VPS4A, CHMP4B, WASL, FNBP1L	1063	15	20094	5.04083	1	0.492862	0.476519
GOTERM_BP_DIRECT	microtubule anchoring	4	0.34662	0.0416008	PCM1, CEP350, BCCIP, GCC2	1063	15	20094	5.04083	1	0.492862	0.476519
GOTERM_BP_DIRECT	eyelid development in camera-type eye	4	0.34662	0.0416008	HDAC2, HDAC1, KMT2C, INHBA	1063	15	20094	5.04083	1	0.492862	0.476519
GOTERM_BP_DIRECT	negative regulation of interferon-beta production	4	0.34662	0.0416008	YY1, CREBBP, TRAF3IP1, CACTIN	1063	15	20094	5.04083	1	0.492862	0.476519
GOTERM_BP_DIRECT	positive regulation of response to DNA damage stimulus	4	0.34662	0.0416008	FXR1, BCLAF1, FMR1, ATM	1063	15	20094	5.04083	1	0.492862	0.476519
GOTERM_BP_DIRECT	positive regulation of interferon-beta production	7	0.606586	0.0433429	HSP90AA1, TBK1, POLR3B, POLR3D, HMGB2, POLR3G, HMGB1	1063	49	20094	2.70044	1	0.511839	0.494866
GOTERM_BP_DIRECT	microtubule bundle formation	6	0.519931	0.0437984	CLIP1, NUMA1, MAP1B, MAP7, CCDC66, CDK5RAP2	1063	37	20094	3.06537	1	0.515549	0.498454
GOTERM_BP_DIRECT	neuromuscular process controlling balance	8	0.693241	0.0444237	REST, HERC1, DLG4, APLP2, MYO5A, NBN, MYH10, GIGYF2	1063	62	20094	2.43911	1	0.521228	0.503944
GOTERM_BP_DIRECT	retina development in camera-type eye	10	0.866551	0.0453144	AHI1, AGTPBP1, APC, XRN2, CHD7, RPL24, CEP290, SCAPER, MYH10, MDM1	1063	89	20094	2.12394	1	0.529975	0.512401
GOTERM_BP_DIRECT	histone methylation	5	0.433276	0.0458893	NSD1, EHMT2, KMT2C, EHMT1, EZH2	1063	26	20094	3.63521	1	0.534984	0.517244
GOTERM_BP_DIRECT	cognition	7	0.606586	0.0471432	SETD5, NIPBL, KMT2A, CHD7, RP9, MAGT1, JAKMIP1	1063	50	20094	2.64643	1	0.544541	0.526484
GOTERM_BP_DIRECT	cell proliferation	27	2.33969	0.0481109	MCM10, DDX41, MKI67, BRCA2, GNAI2, LARP1, PES1, MAP7, NBN, ASCC3, JARID2, MYH10, CREBBP, XRCC5, IGF1, SMARCA2, GNL3, MORF4L1, H19, KAT2A, APC, TACC3, POLR3G, TACC1, PHIP, BIRC6, ZPR1	1063	348	20094	1.46662	1	0.544541	0.526484
GOTERM_BP_DIRECT	maintenance of protein location in cell	3	0.259965	0.0490816	MPRIP, DBN1, TNRC6A	1063	7	20094	8.10133	1	0.544541	0.526484
GOTERM_BP_DIRECT	positive regulation of miRNA mediated inhibition of translation	3	0.259965	0.0490816	EIF4E2, EIF4G1, TNRC6B	1063	7	20094	8.10133	1	0.544541	0.526484
GOTERM_BP_DIRECT	positive regulation of mRNA 3'-end processing	3	0.259965	0.0490816	LEO1, PAF1, CDC73	1063	7	20094	8.10133	1	0.544541	0.526484
GOTERM_BP_DIRECT	regulation of epithelial cell migration	3	0.259965	0.0490816	MACF1, APC, PTK2	1063	7	20094	8.10133	1	0.544541	0.526484
GOTERM_BP_DIRECT	positive regulation of establishment of protein localization	3	0.259965	0.0490816	CEP135, CENPJ, CEP295	1063	7	20094	8.10133	1	0.544541	0.526484
GOTERM_BP_DIRECT	protein localization to chromosome	3	0.259965	0.0490816	SCML2, STAG3, TEX15	1063	7	20094	8.10133	1	0.544541	0.526484
GOTERM_BP_DIRECT	telomeric heterochromatin assembly	3	0.259965	0.0490816	RIF1, EZH1, EZH2	1063	7	20094	8.10133	1	0.544541	0.526484
GOTERM_BP_DIRECT	mRNA metabolic process	3	0.259965	0.0490816	ATXN2L, HNRNPDL, HNRNPU	1063	7	20094	8.10133	1	0.544541	0.526484
GOTERM_BP_DIRECT	positive regulation of viral release from host cell	3	0.259965	0.0490816	VPS4A, CHMP2A, CHMP3	1063	7	20094	8.10133	1	0.544541	0.526484
GOTERM_BP_DIRECT	regulation of DNA strand elongation	4	0.34662	0.049246	YY1, INO80B, NUCKS1, INO80	1063	16	20094	4.72578	1	0.544541	0.526484
GOTERM_BP_DIRECT	maturation of SSU-rRNA	4	0.34662	0.049246	NOP14, WDR3, DDX52, RIOK1	1063	16	20094	4.72578	1	0.544541	0.526484
GOTERM_BP_DIRECT	histone exchange	4	0.34662	0.049246	NASP, RNF8, ANP32E, PTMA	1063	16	20094	4.72578	1	0.544541	0.526484
GOTERM_BP_DIRECT	actin filament-based movement	4	0.34662	0.049246	MYH9, MYO5A, WASL, MYH10	1063	16	20094	4.72578	1	0.544541	0.526484
GOTERM_BP_DIRECT	positive regulation of cell size	4	0.34662	0.049246	HSP90AA1, HSP90AB1, RB1CC1, AKT3	1063	16	20094	4.72578	1	0.544541	0.526484
GOTERM_BP_DIRECT	protein targeting to vacuole	4	0.34662	0.049246	VPS13C, VPS13D, AP3D1, VPS13A	1063	16	20094	4.72578	1	0.544541	0.526484
GOTERM_BP_DIRECT	fibroblast proliferation	7	0.606586	0.0553444	MORF4L1, ING5, KAT2A, KMT2A, PES1, PHIP, SMARCA2	1063	52	20094	2.54465	1	0.608289	0.588118
GOTERM_BP_DIRECT	positive regulation of cytokinesis	7	0.606586	0.0553444	CUL3, CSPP1, KIF14, CHMP3, KIF23, KIF20B, CIT	1063	52	20094	2.54465	1	0.608289	0.588118
GOTERM_BP_DIRECT	positive regulation of cytoplasmic translation	4	0.34662	0.0575224	SYNCRIP, CSDE1, HNRNPU, YBX1	1063	17	20094	4.44779	1	0.6247	0.603985
GOTERM_BP_DIRECT	regulation of cellular protein localization	4	0.34662	0.0575224	RNF168, HSP90AA1, HSP90AB1, PARP1	1063	17	20094	4.44779	1	0.6247	0.603985
GOTERM_BP_DIRECT	regulation of stem cell population maintenance	4	0.34662	0.0575224	KAT2A, PTN, ZC3H13, WDR43	1063	17	20094	4.44779	1	0.6247	0.603985
GOTERM_BP_DIRECT	positive regulation of RNA splicing	4	0.34662	0.0575224	SETX, HNRNPK, SMN1, ZPR1	1063	17	20094	4.44779	1	0.6247	0.603985
GOTERM_BP_DIRECT	synapsis	6	0.519931	0.0581831	PSMC3IP, ZCWPW1, STAG3, SYCP1, SYCP3, TEX15	1063	40	20094	2.83547	1	0.63	0.60911
GOTERM_BP_DIRECT	cellular response to heat	7	0.606586	0.0597477	HDAC2, HSP90AA1, HSP90AB1, MYOF, TPR, SLU7, HSPD1	1063	53	20094	2.49664	1	0.645027	0.623639
GOTERM_BP_DIRECT	positive regulation of attachment of mitotic spindle microtubules to kinetochore	3	0.259965	0.0631932	INCENP, HNRNPU, CDCA8	1063	8	20094	7.08866	1	0.67228	0.649988
GOTERM_BP_DIRECT	chiasma assembly	3	0.259965	0.0631932	SYCP1, TEX11, SYCP3	1063	8	20094	7.08866	1	0.67228	0.649988
GOTERM_BP_DIRECT	chromatin silencing at telomere	3	0.259965	0.0631932	RIF1, EZH1, EZH2	1063	8	20094	7.08866	1	0.67228	0.649988
GOTERM_BP_DIRECT	histone H4-K20 trimethylation	3	0.259965	0.0631932	ARID4A, ARID4B, PWP1	1063	8	20094	7.08866	1	0.67228	0.649988
GOTERM_BP_DIRECT	response to angiotensin	3	0.259965	0.0631932	ROCK1, ROCK2, IQGAP1	1063	8	20094	7.08866	1	0.67228	0.649988
GOTERM_BP_DIRECT	endoderm development	6	0.519931	0.0635102	MED12, TNRC6C, ANKRD17, HDAC1, KIF16B, BPTF	1063	41	20094	2.76631	1	0.673688	0.651349
GOTERM_BP_DIRECT	mRNA export from nucleus	7	0.606586	0.0643534	RBM8A, NUP85, YTHDC1, SARNP, TPR, THOC2, THOC7	1063	54	20094	2.4504	1	0.675616	0.653213
GOTERM_BP_DIRECT	reciprocal meiotic recombination	5	0.433276	0.06446	PSMC3IP, SYCP1, TEX11, UBR2, CEP63	1063	29	20094	3.25916	1	0.675616	0.653213
GOTERM_BP_DIRECT	mRNA polyadenylation	5	0.433276	0.06446	FIP1L1, CPSF2, LEO1, PAF1, CDC73	1063	29	20094	3.25916	1	0.675616	0.653213
GOTERM_BP_DIRECT	cortical actin cytoskeleton organization	5	0.433276	0.06446	ROCK1, ROCK2, RAB13, CALR, TLN1	1063	29	20094	3.25916	1	0.675616	0.653213
GOTERM_BP_DIRECT	negative regulation of cell migration	14	1.21317	0.0646177	RNF20, HDAC2, HDAC1, TPM1, ARID4A, ARID4B, PTN, ING1, PTK2, GTPBP4, NISCH, BRMS1, BRMS1L, SUDS3	1063	154	20094	1.71846	1	0.675616	0.653213
GOTERM_BP_DIRECT	protein complex localization	4	0.34662	0.0664076	AKAP9, WASL, FKBP4, EZR	1063	18	20094	4.20069	1	0.686463	0.6637
GOTERM_BP_DIRECT	histone lysine methylation	4	0.34662	0.0664076	SETD2, EHMT2, KMT2B, EHMT1	1063	18	20094	4.20069	1	0.686463	0.6637
GOTERM_BP_DIRECT	clathrin coat assembly	4	0.34662	0.0664076	HIP1, FCHO2, EPS15, CLINT1	1063	18	20094	4.20069	1	0.686463	0.6637
GOTERM_BP_DIRECT	protein deacetylation	4	0.34662	0.0664076	NCOR2, HDAC2, HDAC1, HDAC6	1063	18	20094	4.20069	1	0.686463	0.6637
GOTERM_BP_DIRECT	negative regulation of protein binding	9	0.779896	0.067729	GOLGA2, HNRNPK, ROCK1, DDX11, CTNNBIP1, TEX14, SENP2, GTF2F1, NES	1063	82	20094	2.07473	1	0.698145	0.674995
GOTERM_BP_DIRECT	cellular response to nerve growth factor stimulus	6	0.519931	0.0691021	USP8, KAT2A, HSPA5, CDC5L, KIF1B, BPTF	1063	42	20094	2.70044	1	0.710292	0.686739
GOTERM_BP_DIRECT	regulation of cell shape	14	1.21317	0.0700439	MYO10, RDX, TPM1, PRPF40A, PTN, PTK2, CFDP1, MYH9, PHIP, BRWD1, EZR, MYH10, BRWD3, GAS7	1063	156	20094	1.69643	1	0.71795	0.694143
GOTERM_BP_DIRECT	transcription, DNA-templated	11	0.953206	0.0724114	PHF3, TCERG1, DNMT1, POLR3B, POLR2B, POLR1A, TCEA3, GPBP1L1, GTF2H2, HIVEP2, INO80	1063	112	20094	1.85655	1	0.740138	0.715595
GOTERM_BP_DIRECT	axon extension	6	0.519931	0.0749568	NRP1, HSP90AA1, HSP90AB1, AUTS2, MAP1B, RNF6	1063	43	20094	2.63764	1	0.758554	0.7334
GOTERM_BP_DIRECT	positive regulation of blood vessel endothelial cell migration	6	0.519931	0.0749568	COL18A1, AKT3, IGF1, PLCG1, HMGB1, AMOTL1	1063	43	20094	2.63764	1	0.758554	0.7334
GOTERM_BP_DIRECT	microtubule depolymerization	4	0.34662	0.0758762	APC, STMN1, KIF2C, SMN1	1063	19	20094	3.9796	1	0.758554	0.7334
GOTERM_BP_DIRECT	locomotory exploration behavior	4	0.34662	0.0758762	CRBN, DLG4, PENK, ATP1A2	1063	19	20094	3.9796	1	0.758554	0.7334
GOTERM_BP_DIRECT	histone H3-K14 acetylation	4	0.34662	0.0758762	ING5, KAT2A, PHF14, BRD4	1063	19	20094	3.9796	1	0.758554	0.7334
GOTERM_BP_DIRECT	actin filament capping	4	0.34662	0.0758762	TPM1, RDX, SPTAN1, SPTBN1	1063	19	20094	3.9796	1	0.758554	0.7334
GOTERM_BP_DIRECT	isotype switching	4	0.34662	0.0758762	RNF168, SWAP70, RNF8, NBN	1063	19	20094	3.9796	1	0.758554	0.7334
GOTERM_BP_DIRECT	intraciliary anterograde transport	4	0.34662	0.0758762	IFT74, TRAF3IP1, IFT81, IFT172	1063	19	20094	3.9796	1	0.758554	0.7334
GOTERM_BP_DIRECT	reciprocal DNA recombination	3	0.259965	0.0784697	RAD50, RBBP8, NBN	1063	9	20094	6.30103	1	0.759782	0.734588
GOTERM_BP_DIRECT	positive regulation of xenophagy	3	0.259965	0.0784697	LRSAM1, TBK1, OPTN	1063	9	20094	6.30103	1	0.759782	0.734588
GOTERM_BP_DIRECT	voluntary musculoskeletal movement	3	0.259965	0.0784697	PARP1, MAP1A, MTOR	1063	9	20094	6.30103	1	0.759782	0.734588
GOTERM_BP_DIRECT	histone H4-K12 acetylation	3	0.259965	0.0784697	ING5, KAT2A, BRD4	1063	9	20094	6.30103	1	0.759782	0.734588
GOTERM_BP_DIRECT	positive regulation of histone phosphorylation	3	0.259965	0.0784697	SLK, FMR1, ATM	1063	9	20094	6.30103	1	0.759782	0.734588
GOTERM_BP_DIRECT	posttranslational protein targeting to membrane, translocation	3	0.259965	0.0784697	HSPA5, SEC62, SEC63	1063	9	20094	6.30103	1	0.759782	0.734588
GOTERM_BP_DIRECT	regulation of early endosome to late endosome transport	3	0.259965	0.0784697	MAP2K2, CHMP3, DNAJC13	1063	9	20094	6.30103	1	0.759782	0.734588
GOTERM_BP_DIRECT	histone H3-K4 monomethylation	3	0.259965	0.0784697	KMT2A, KMT2C, KMT2B	1063	9	20094	6.30103	1	0.759782	0.734588
GOTERM_BP_DIRECT	positive regulation of DNA demethylation	3	0.259965	0.0784697	SYNCRIP, USP7, HNRNPAB	1063	9	20094	6.30103	1	0.759782	0.734588
GOTERM_BP_DIRECT	chromosome organization involved in meiotic cell cycle	3	0.259965	0.0784697	RAD50, ATRX, ATM	1063	9	20094	6.30103	1	0.759782	0.734588
GOTERM_BP_DIRECT	nucleobase-containing compound metabolic process	5	0.433276	0.0787058	EXOSC10, DDX11, XRN2, SUPT6, REXO2	1063	31	20094	3.04889	1	0.759782	0.734588
GOTERM_BP_DIRECT	positive regulation of innate immune response	5	0.433276	0.0787058	POLR3B, POLR3D, HMGB2, POLR3G, HMGB1	1063	31	20094	3.04889	1	0.759782	0.734588
GOTERM_BP_DIRECT	Golgi to plasma membrane protein transport	5	0.433276	0.0787058	MACF1, GOLGA4, GGA3, OPTN, SPTBN1	1063	31	20094	3.04889	1	0.759782	0.734588
GOTERM_BP_DIRECT	positive regulation of apoptotic process	28	2.42634	0.079234	TOP2A, PRKDC, PDCD5, HTT, PTN, HMGB1, UACA, HSPD1, CCAR1, ING5, BCLAF1, SLK, AIFM1, FAM162A, TRPM7, SUDS3, RBM5, USP7, RRP1B, DDX19A, REST, APC, BIN1, DDIT3, JMY, ACIN1, ATM, CALM2	1063	383	20094	1.38195	1	0.762292	0.737014
GOTERM_BP_DIRECT	negative regulation of fat cell differentiation	7	0.606586	0.0793836	NCOR2, ANKRD26, TRIO, DDIT3, GPS2, JDP2, NUCB2	1063	57	20094	2.32143	1	0.762292	0.737014
GOTERM_BP_DIRECT	cellular response to oxidative stress	9	0.779896	0.0799318	SETX, RWDD1, STAU1, PARP1, HDAC1, PENK, ATP13A2, STX2, STX4A	1063	85	20094	2.00151	1	0.765541	0.740156
GOTERM_BP_DIRECT	sarcomere organization	6	0.519931	0.0810717	TNNT1, TNNT2, TPM1, NEB, PLEC, TTN	1063	44	20094	2.5777	1	0.772404	0.746791
GOTERM_BP_DIRECT	negative regulation of extrinsic apoptotic signaling pathway	6	0.519931	0.0810717	NRP1, RB1CC1, HTT, BIRC6, PHIP, IGF1	1063	44	20094	2.5777	1	0.772404	0.746791
GOTERM_BP_DIRECT	heart morphogenesis	8	0.693241	0.0854014	NCOR2, NIPBL, PBRM1, COL5A1, KAT6A, CHD7, MTOR, TTN	1063	72	20094	2.10034	1	0.799619	0.773104
GOTERM_BP_DIRECT	positive regulation of vascular associated smooth muscle cell migration	4	0.34662	0.0859004	DOCK5, DOCK7, MYO5A, IQGAP1	1063	20	20094	3.78062	1	0.799619	0.773104
GOTERM_BP_DIRECT	regulation of stem cell differentiation	4	0.34662	0.0859004	HDAC2, HDAC1, CHD4, CHD3	1063	20	20094	3.78062	1	0.799619	0.773104
GOTERM_BP_DIRECT	negative regulation of beta-amyloid formation	4	0.34662	0.0859004	GGA3, ROCK1, BIN1, IGF1	1063	20	20094	3.78062	1	0.799619	0.773104
GOTERM_BP_DIRECT	regulation of mitotic spindle assembly	4	0.34662	0.0859004	TPR, CHMP2A, HNRNPU, CHMP4B	1063	20	20094	3.78062	1	0.799619	0.773104
GOTERM_BP_DIRECT	mRNA destabilization	4	0.34662	0.0859004	METTL14, ROCK1, ROCK2, GIGYF2	1063	20	20094	3.78062	1	0.799619	0.773104
GOTERM_BP_DIRECT	mitotic G2/M transition checkpoint	4	0.34662	0.0859004	RAD50, UIMC1, RBBP8, NBN	1063	20	20094	3.78062	1	0.799619	0.773104
GOTERM_BP_DIRECT	regulation of osteoblast differentiation	4	0.34662	0.0859004	REST, DDX5, APC, PTK2	1063	20	20094	3.78062	1	0.799619	0.773104
GOTERM_BP_DIRECT	regulation of centrosome duplication	4	0.34662	0.0859004	CEP131, CHMP2A, CHMP4B, CHMP3	1063	20	20094	3.78062	1	0.799619	0.773104
GOTERM_BP_DIRECT	lysosome localization	5	0.433276	0.0863672	SPAG9, KIF5B, MYH9, KIF1B, HDAC6	1063	32	20094	2.95361	1	0.799883	0.773359
GOTERM_BP_DIRECT	positive regulation of neural precursor cell proliferation	5	0.433276	0.0863672	GAK, NAP1L1, NES, OPTN, GNAI2	1063	32	20094	2.95361	1	0.799883	0.773359
GOTERM_BP_DIRECT	regulation of embryonic development	6	0.519931	0.0874435	YY1, INO80B, KAT2A, NIPBL, EHMT1, INO80	1063	45	20094	2.52041	1	0.807801	0.781014
GOTERM_BP_DIRECT	methylation	15	1.29983	0.0895018	SETD5, SETD2, DNMT1, KMT2A, METTL1, EHMT2, KMT2C, KMT2B, EHMT1, ASH1L, FTSJ3, TGS1, NSD1, EZH1, EZH2	1063	178	20094	1.59296	1	0.824727	0.79738
GOTERM_BP_DIRECT	response to unfolded protein	7	0.606586	0.0904053	UPF2, HSP90AA1, DDIT3, UPF3B, UPF3A, UBXN4, HSPD1	1063	59	20094	2.24274	1	0.830955	0.803401
GOTERM_BP_DIRECT	regulation of GTPase activity	9	0.779896	0.093357	RALBP1, RABGAP1, DYNLT1B, ALS2, RDX, IQGAP1, SBF2, MTOR, SOD1	1063	88	20094	1.93327	1	0.837975	0.810188
GOTERM_BP_DIRECT	positive regulation of telomere maintenance via telomerase	5	0.433276	0.0943753	CCT6A, DKC1, XRCC5, PARN, ATM	1063	33	20094	2.86411	1	0.837975	0.810188
GOTERM_BP_DIRECT	double-strand break repair via nonhomologous end joining	5	0.433276	0.0943753	KDM2A, LIG1, PRKDC, XRCC5, RNF8	1063	33	20094	2.86411	1	0.837975	0.810188
GOTERM_BP_DIRECT	cytoskeleton organization	11	0.953206	0.0947462	ARHGAP10, ROCK1, DST, PRPF40A, PHIP, TNIK, LSP1, CDC42BPA, BRWD1, BRWD3, MTOR	1063	118	20094	1.76215	1	0.837975	0.810188
GOTERM_BP_DIRECT	V(D)J recombination	3	0.259965	0.0947487	PRKDC, ATM, HMGB1	1063	10	20094	5.67093	1	0.837975	0.810188
GOTERM_BP_DIRECT	histone mRNA catabolic process	3	0.259965	0.0947487	EXOSC10, XRN1, ATM	1063	10	20094	5.67093	1	0.837975	0.810188
GOTERM_BP_DIRECT	negative regulation of developmental process	3	0.259965	0.0947487	SYCP2, TEX11, SOD1	1063	10	20094	5.67093	1	0.837975	0.810188
GOTERM_BP_DIRECT	regulation of androgen receptor signaling pathway	3	0.259965	0.0947487	DDX5, SAFB2, RNF6	1063	10	20094	5.67093	1	0.837975	0.810188
GOTERM_BP_DIRECT	histone H3-K27 trimethylation	3	0.259965	0.0947487	CHD5, EZH1, EZH2	1063	10	20094	5.67093	1	0.837975	0.810188
GOTERM_BP_DIRECT	negative regulation of chromatin binding	3	0.259965	0.0947487	BTAF1, LARP7, SENP2	1063	10	20094	5.67093	1	0.837975	0.810188
GOTERM_BP_DIRECT	positive regulation of protein localization to early endosome	3	0.259965	0.0947487	ROCK2, RDX, EZR	1063	10	20094	5.67093	1	0.837975	0.810188
GOTERM_BP_DIRECT	regulation of protein localization to nucleus	3	0.259965	0.0947487	HTT, ATP13A2, NF2	1063	10	20094	5.67093	1	0.837975	0.810188
GOTERM_BP_DIRECT	metaphase/anaphase transition of mitotic cell cycle	3	0.259965	0.0947487	APC, TACC3, CIT	1063	10	20094	5.67093	1	0.837975	0.810188
GOTERM_BP_DIRECT	meiotic telomere clustering	3	0.259965	0.0947487	ATM, CEP63, TERF1	1063	10	20094	5.67093	1	0.837975	0.810188
GOTERM_BP_DIRECT	somatic stem cell population maintenance	8	0.693241	0.0955404	MED12, REST, NIPBL, RIF1, APC, KAT6A, NKAP, SMC1A	1063	74	20094	2.04358	1	0.837975	0.810188
GOTERM_BP_DIRECT	intrinsic apoptotic signaling pathway in response to DNA damage	7	0.606586	0.0962118	USP47, PRKDC, XPA, ATM, BRCA2, UACA, TOPORS	1063	60	20094	2.20536	1	0.837975	0.810188
GOTERM_BP_DIRECT	blood vessel endothelial cell migration	4	0.34662	0.0964509	COL18A1, NRP1, MYH9, AMOTL1	1063	21	20094	3.60059	1	0.837975	0.810188
GOTERM_BP_DIRECT	negative regulation of gene expression, epigenetic	4	0.34662	0.0964509	RIF1, BFAR, MPHOSPH8, EZH2	1063	21	20094	3.60059	1	0.837975	0.810188
GOTERM_BP_DIRECT	protein targeting to lysosome	4	0.34662	0.0964509	GGA3, VPS4A, GCC2, AP3B1	1063	21	20094	3.60059	1	0.837975	0.810188
GOTERM_BP_DIRECT	ectopic germ cell programmed cell death	4	0.34662	0.0964509	SYCP2, PRKDC, TEX11, SOD1	1063	21	20094	3.60059	1	0.837975	0.810188
GOTERM_BP_DIRECT	regulation of mitotic nuclear division	4	0.34662	0.0964509	CENPE, MKI67, KIF20B, CDK11B	1063	21	20094	3.60059	1	0.837975	0.810188
GOTERM_BP_DIRECT	protein refolding	4	0.34662	0.0964509	HSPA9, HSP90AA1, HSPA5, HSPD1	1063	21	20094	3.60059	1	0.837975	0.810188
GOTERM_BP_DIRECT	microtubule nucleation	4	0.34662	0.0964509	GOLGA2, TPX2, AKAP9, CEP192	1063	21	20094	3.60059	1	0.837975	0.810188
