# Supplementary material for: SRSF10 is essential for progenitor spermatogonia expansion by regulating alternative splicing
Source: eLife. 2022 Nov 10;11:e78211. doi: 10.7554/eLife.78211 (PMC9648972; doi:10.7554/eLife.78211)
Supplement: Figure 7—figure supplement 1—source data 1. [file elife-78211-fig7-figsupp1-data1.zip]

Archive with 7 entries (7 files):
- Figure 7-figure supplement 1-source data 1/Figure 7-figure supplement 1-source data 1.xlsx
- Figure 7-figure supplement 1-source data 1/Figure 7- figure supplement 1-Blot source data/Actin-labeled blot.jpg
- Figure 7-figure supplement 1-source data 1/Figure 7- figure supplement 1-Blot source data/Actin-raw data.1sc
- Figure 7-figure supplement 1-source data 1/Figure 7- figure supplement 1-Blot source data/Actin-uncropped and unedited blot.jpg
- Figure 7-figure supplement 1-source data 1/Figure 7- figure supplement 1-Blot source data/SRSF10-labeled blot.jpg
- Figure 7-figure supplement 1-source data 1/Figure 7- figure supplement 1-Blot source data/SRSF10-raw data.1sc
- Figure 7-figure supplement 1-source data 1/Figure 7- figure supplement 1-Blot source data/SRSF10-uncropped and unedited blot.jpg
