# Supplementary material for: SRSF10 is essential for progenitor spermatogonia expansion by regulating alternative splicing
Source: eLife. 2022 Nov 10;11:e78211. doi: 10.7554/eLife.78211 (PMC9648972; doi:10.7554/eLife.78211)
Supplement: Figure 8—source data 1. [file elife-78211-fig8-data1.zip › Figure 8-source data 1/Figure 8-source data 1.xlsx]

## Sheet: DSEs in Iso-seq
Differential alternative splicing events in the Iso-seq data using SUPPA2 analysis
Gene_id	GeneName	Strand	AS_type	AS_site	Psi_Control	Psi_Exp	dPsi	p-value	Sig
ENSMUSG00000061878	Sphk1	+	A5	116395096-116394979	1	0	-1	0	TRUE
ENSMUSG00000015165	Hnrnpl	+	AF	29593827-29593878;29594537-29594568	1	0	-1	0	TRUE
ENSMUSG00000026634	Angel2	+	AF	192752398-192752637;192752701-192752783	1	0	-1	0	TRUE
ENSMUSG00000026634	Angel2	+	AF	192752398-192752637;192752716-192752783	1	0	-1	0	TRUE
ENSMUSG00000026701	Prdx6	-	AF	163180576-163180685;163181125-163181300	1	0	-1	0	TRUE
ENSMUSG00000078765	U2af1l4	+	AF	31348331-31348368;31348374-31348418	1	0	-1	0	TRUE
ENSMUSG00000054280	Prr14l	-	SE	33186693-33187213	1	0.0735732	-0.926427	0.0254745	TRUE
ENSMUSG00000028212	Ccne2	+	AF	11118501-11118691;11118873-11118962	0.90501	0.00466946	-0.90034	0.0214785	TRUE
ENSMUSG00000015165	Hnrnpl	+	AF	29593825-29593878;29594537-29594568	1	0.121195	-0.878805	0.0208125	TRUE
ENSMUSG00000015165	Hnrnpl	+	AF	29593827-29593878;29595959-29596187	0.866214	0	-0.866214	0.0208125	TRUE
ENSMUSG00000020359	Phykpl	+	AL	51414611-51414830;51416297-51416523	0.995617	0.146398	-0.849219	0.032967	TRUE
ENSMUSG00000001034	Mapk7	-	AF	61304110-61304440;61307582-61307807	0.89188	0.0781021	-0.813778	0.027972	TRUE
ENSMUSG00000006310	Zbtb32	-	AF	31376076-31376357;31383799-31383888	0.801981	0	-0.801981	0.012987	TRUE
ENSMUSG00000030695	Aldoa	-	AF	133942559-133942684;133943516-133943592	0.923303	0.130577	-0.792726	0.043956	TRUE
ENSMUSG00000002963	Pnkp	+	A5	52114119-52113579	1	0.215815	-0.784185	0.016983	TRUE
ENSMUSG00000054280	Prr14l	-	MX	33186693-33187213;33194531-33194647	1	0.233024	-0.766976	0.0110294	TRUE
ENSMUSG00000020415	Pttg1	-	A5	43239676-43239691	1	0.234855	-0.765145	0	TRUE
ENSMUSG00000026701	Prdx6	-	A5	163180888-163181125	1	0.239073	-0.760927	0.02997	TRUE
ENSMUSG00000027082	Tfpi	-	AL	84280879-84283082;84283360-84283469	0.994546	0.247317	-0.747229	0.040959	TRUE
ENSMUSG00000026634	Angel2	+	A5	192752978-192752783	1	0.254749	-0.745251	0.0344655	TRUE
ENSMUSG00000030766	Arhgap17	-	MX	130427291-130427339;130428934-130428981	0.828919	0.160029	-0.66889	0.015625	TRUE
ENSMUSG00000038079	Tmem237	-	AF	59176796-59176940;59177162-59177203	0.914955	0.251048	-0.663907	0.0034965	TRUE
ENSMUSG00000045409	Trim39	-	AF	36408282-36408512;36408838-36408949	0.919065	0.286921	-0.632144	0.00749251	TRUE
ENSMUSG00000036928	Stag3	+	A5	138721848-138721812	0.964888	0.381765	-0.583123	0.00699301	TRUE
ENSMUSG00000027620	Rbm39	-	AF	155999833-155999873;156003072-156003119	0.608495	0.0400025	-0.568492	0.038961	TRUE
ENSMUSG00000037300	Ttc13	-	SE	127205967-127206059	0.830051	0.274855	-0.555195	0.026973	TRUE
ENSMUSG00000078765	U2af1l4	+	AF	31348331-31348368;31348369-31348427	0.548641	0	-0.548641	0.037962	TRUE
ENSMUSG00000031996	Aplp2	-	AF	30975146-30975289;30976293-30976434	0.544756	0	-0.544756	0.040959	TRUE
ENSMUSG00000028693	Nasp	-	SE	116283008-116283982	0.732619	0.211526	-0.521092	0	TRUE
ENSMUSG00000029125	Stx18	+	AF	38429981-38430738;38467796-38467858	0.668233	0.150903	-0.51733	0.0444555	TRUE
ENSMUSG00000027341	Tmem230	-	AL	132065230-132066362;132071056-132071108	0.770693	0.258285	-0.512407	0.0154845	TRUE
ENSMUSG00000030541	Idh2	-	RI	87242841-87243657	0.920419	0.413014	-0.507404	0.021978	TRUE
ENSMUSG00000027620	Rbm39	-	AF	155999833-155999873;156003072-156003467	0.525328	0.0181365	-0.507192	0.038961	TRUE
ENSMUSG00000014077	Chp1	+	RI	119410388-119410843	0.986981	0.482424	-0.504557	0.021978	TRUE
ENSMUSG00000057604	Lmcd1	+	RI	112278702-112278708	0.502279	0.000717116	-0.501562	0.021978	TRUE
ENSMUSG00000025151	Maged1	-	SE	91786590-91786647	0.5	0	-0.5	0.01998	TRUE
ENSMUSG00000036067	Slc2a6	-	RI	26878769-26879055	0.5	0	-0.5	0.021978	TRUE
ENSMUSG00000042328	Hps4	+	AF	112772082-112772142;112772146-112772183	0.498802	7.08e-05	-0.498731	0.030969	TRUE
ENSMUSG00000042625	Safb2	-	AL	56700388-56700629;56702370-56702666	0.496829	0	-0.496829	0.023976	TRUE
ENSMUSG00000063849	Ppcdc	-	AF	57287783-57287861;57287877-57287951	0.500003	0.00595422	-0.494049	0.031968	TRUE
ENSMUSG00000029767	Calu	+	AF	29311461-29311487;29311605-29311753	0.697623	0.204859	-0.492763	0.0499501	TRUE
ENSMUSG00000027082	Tfpi	-	AL	84280297-84283082;84283360-84283469	0.996709	0.505529	-0.49118	0.040959	TRUE
ENSMUSG00000031155	Pim2	+	AF	7455427-7455682;7458493-7458746	0.488233	4.01e-05	-0.488193	0.0404595	TRUE
ENSMUSG00000072479	Xlr5b	+	SE	70401809-70401907	0.746406	0.259577	-0.486829	0.000999001	TRUE
ENSMUSG00000030929	Eri2	-	A5	126930918-126931248	0.613585	0.137678	-0.475907	0.03996	TRUE
ENSMUSG00000028600	Podn	-	A5	107701213-107701239	0.999957	0.529938	-0.470018	0.0414585	TRUE
ENSMUSG00000001630	Stk38l	+	MX	146675495-146675577;146683539-146683566	0.463341	8.16e-05	-0.463259	0.0303309	TRUE
ENSMUSG00000020681	Ace	+	RI	105849930-105850116	0.841543	0.382781	-0.458763	0.032967	TRUE
ENSMUSG00000034744	Nagk	+	A5	83745368-83745242	0.928236	0.47477	-0.453466	0.0112388	TRUE
ENSMUSG00000036832	Lpar3	+	AF	145883624-145883667;145883925-145884111	0.706889	0.256986	-0.449903	0.010989	TRUE
ENSMUSG00000010095	Slc3a2	-	AF	8788605-8788733;8788808-8788889	0.590794	0.142354	-0.448439	0.0194805	TRUE
ENSMUSG00000027067	Ssrp1	+	AF	84877345-84877485;84877608-84877687	0.814656	0.366374	-0.448282	0.0474525	TRUE
ENSMUSG00000072640	Lyrm9	+	A5	78651795-78651684	0.598205	0.153217	-0.444989	0.0444555	TRUE
ENSMUSG00000032966	Fkbp1a	+	AF	151368473-151368601;151371146-151371251	0.5	0.0591485	-0.440851	0.0144855	TRUE
ENSMUSG00000028687	Mutyh	+	RI	116490410-116490493	1	0.560182	-0.439818	0.027972	TRUE
ENSMUSG00000032456	Nmnat3	+	AL	98310496-98311843;98320546-98320946	0.462131	0.0227057	-0.439425	0.047952	TRUE
ENSMUSG00000019782	Rwdd1	-	AL	33722290-33722373;33723178-33723642	0.951411	0.513795	-0.437616	0.044955	TRUE
ENSMUSG00000006310	Zbtb32	-	SE	31376076-31376984	0.978672	0.54143	-0.437243	0.001998	TRUE
ENSMUSG00000025959	Klf7	-	SE	64167474-64167713	0.902824	0.467015	-0.435809	0.022977	TRUE
ENSMUSG00000026708	Cenpl	+	AL	163009999-163010043;163013039-163016469	0.619092	0.185841	-0.433252	0.0484515	TRUE
ENSMUSG00000036249	Rbm43	-	A5	51790352-51790459	0.999643	0.567087	-0.432556	0.017982	TRUE
ENSMUSG00000000134	Tfe3	+	A5	7341154-7341124	0.499618	0.0717758	-0.427842	0.040959	TRUE
ENSMUSG00000053819	Camk2d	+	AF	126299220-126299301;126300249-126300422	0.891998	0.470076	-0.421922	0.00949051	TRUE
ENSMUSG00000038544	Inip	-	AL	59787106-59788421;59793879-59795206	0.863151	0.441255	-0.421896	0.0494506	TRUE
ENSMUSG00000022214	Dcaf11	+	AF	56179331-56179464;56179766-56179812	0.84182	0.424079	-0.417741	0.031968	TRUE
ENSMUSG00000058569	Tmed9	+	AF	55694313-55694395;55694496-55694718	0.629934	0.216868	-0.413066	0.014985	TRUE
ENSMUSG00000085603	Gm11346	-	A5	24695452-24696499	1	0.588111	-0.411889	0.0499501	TRUE
ENSMUSG00000040010	Slc7a5	-	AF	124420328-124420380;124430966-124431275	0.403347	0	-0.403347	0.0244755	TRUE
ENSMUSG00000025817	Nudt5	+	A5	5766431-5766246	0.863067	0.460388	-0.40268	0.020979	TRUE
ENSMUSG00000034744	Nagk	+	A5	83745276-83745242	0.96781	0.566232	-0.401578	0.0112388	TRUE
ENSMUSG00000022214	Dcaf11	+	AF	56179371-56179464;56179766-56179812	0.468048	0.0672752	-0.400772	0.043956	TRUE
ENSMUSG00000041168	Lonp1	-	RI	56766278-56766281	0.711505	0.313046	-0.398459	0.00799201	TRUE
ENSMUSG00000037395	Rcor3	-	SE	193932525-193932582	0.809958	0.413935	-0.396023	0.0194805	TRUE
ENSMUSG00000061306	Slc38a10	-	AF	119970746-119970823;119971380-119971644	0.528547	0.137113	-0.391434	0.0314685	TRUE
ENSMUSG00000028676	Srsf10	+	RI	135419491-135419644	0.587833	0.197563	-0.390269	0.003996	TRUE
ENSMUSG00000003033	Ap1m1	+	A5	74777532-74777179	0.845742	0.457679	-0.388063	0.030969	TRUE
ENSMUSG00000031878	Nae1	-	MX	107051278-107051349;107052087-107052117	1	0.6135	-0.3865	0.0413603	TRUE
ENSMUSG00000000976	Heatr6	+	A5	83567647-83567443	0.534801	0.159047	-0.375754	0.025974	TRUE
ENSMUSG00000020415	Pttg1	-	A5	43239676-43239703	0.37494	0.000255884	-0.374684	0.000999001	TRUE
ENSMUSG00000022789	Dnm1l	-	SE	16318857-16318934	0.759184	0.389243	-0.369942	0.017982	TRUE
ENSMUSG00000034006	Slc66a2	+	A5	80453142-80453057	0.65678	0.287356	-0.369424	0.0164835	TRUE
ENSMUSG00000044627	Swi5	-	AF	32143406-32143525;32143551-32143589	0.492334	0.126311	-0.366024	0.023976	TRUE
ENSMUSG00000056201	Cfl1	+	RI	5492804-5493155	0.931891	0.566416	-0.365475	0.040959	TRUE
ENSMUSG00000029655	N4bp2l2	-	AF	151467726-151467921;151468076-151468187	0.778565	0.416636	-0.361929	0.020979	TRUE
ENSMUSG00000052337	Immt	+	SE	71816720-71816734	0.556373	0.196659	-0.359714	0.002997	TRUE
ENSMUSG00000008690	Ncaph2	+	A5	89186357-89186281	0.882842	0.524234	-0.358608	0.026973	TRUE
ENSMUSG00000013150	Gfod2	-	AL	108237754-108241550;108251001-108251060	0.86451	0.520517	-0.343993	0.0264735	TRUE
ENSMUSG00000025081	Tdrd1	+	SE	56905531-56905863	0.921081	0.580072	-0.341009	0.0014985	TRUE
ENSMUSG00000036327	Qsox2	-	RI	26065313-26066794	0.528648	0.193594	-0.335054	0.0499501	TRUE
ENSMUSG00000001034	Mapk7	-	AF	61304110-61305052;61307582-61307807	0.965254	0.631743	-0.333512	0.044955	TRUE
ENSMUSG00000026766	Mmadhc	-	RI	50151829-50152163	0.904752	0.574216	-0.330536	0.0264735	TRUE
ENSMUSG00000020697	Lig3	+	A5	82594778-82594774	0.789955	0.463674	-0.32628	0.012987	TRUE
ENSMUSG00000005672	Kit	+	A5	76035183-76035171	0.404582	0.0842309	-0.320352	0.0194805	TRUE
ENSMUSG00000022680	Pdxdc1	-	AF	13887941-13887961;13903008-13903114	0.61554	0.299751	-0.315789	0.033966	TRUE
ENSMUSG00000028249	Sdcbp	+	A5	6293068-6293059	0.999264	0.685433	-0.313831	0.00849151	TRUE
ENSMUSG00000067764	Xlr5c	-	SE	70530545-70530643	0.60952	0.296311	-0.313209	0.003996	TRUE
ENSMUSG00000075486	Commd6	-	SE	102039505-102039516	0.767316	0.459011	-0.308306	0.003996	TRUE
ENSMUSG00000026034	Clk1	-	SE	58476965-58477055	0.705574	0.399914	-0.30566	0.003996	TRUE
ENSMUSG00000003068	Stk11	+	AL	79591136-79591308;79592650-79592720	0.607677	0.30251	-0.305167	0.024975	TRUE
ENSMUSG00000014195	Dnajc7	-	AF	100474506-100474656;100480842-100480976	0.46393	0.160218	-0.303711	0.0454545	TRUE
ENSMUSG00000040842	Szrd1	-	SE	140676239-140676288	1	0.698756	-0.301244	0.045954	TRUE
ENSMUSG00000029033	Acap3	+	SE	155275113-155275124	0.89019	0.592185	-0.298006	0.010989	TRUE
ENSMUSG00000024736	Tmem132a	-	RI	10933641-10934054	0.825729	0.529239	-0.296491	0.014985	TRUE
ENSMUSG00000041263	Rusc1	-	AF	88893893-88893953;88895060-88895139	0.303256	0.00702583	-0.29623	0.02997	TRUE
ENSMUSG00000027820	Mme	+	A5	63099871-63099800	0.824891	0.529855	-0.295035	0.014985	TRUE
ENSMUSG00000058076	Sdhc	-	A5	173080611-173080690	0.406385	0.114593	-0.291792	0.00999001	TRUE
ENSMUSG00000078812	Eif5a	-	RI	69730843-69730930	0.592969	0.301411	-0.291558	0.011988	TRUE
ENSMUSG00000022680	Pdxdc1	-	AF	13887941-13887961;13903008-13903220	0.561573	0.272119	-0.289454	0.033966	TRUE
ENSMUSG00000007655	Cav1	+	AL	17277238-17277259;17289113-17291452	0.730311	0.444155	-0.286156	0.044955	TRUE
ENSMUSG00000026034	Clk1	-	RI	58476577-58477927	0.655488	0.374753	-0.280735	0.016983	TRUE
ENSMUSG00000028073	Pear1	-	SE	87566134-87566203	0.441942	0.161724	-0.280218	0.0494506	TRUE
ENSMUSG00000030649	Anapc15	+	A5	109047551-109047542	0.845418	0.565459	-0.279959	0.000999001	TRUE
ENSMUSG00000024672	Ms4a7	-	SE	11400297-11400353	0.936255	0.659239	-0.277016	0.0364635	TRUE
ENSMUSG00000014668	Chfr	+	A5	110584001-110583935	0.606165	0.331522	-0.274643	0.041958	TRUE
ENSMUSG00000024082	Ndufaf7	+	SE	79344281-79344424	0.571374	0.301445	-0.269929	0.00899101	TRUE
ENSMUSG00000020307	Cdc34	+	AF	79144948-79144981;79145049-79145069	0.550981	0.287563	-0.263418	0.021978	TRUE
ENSMUSG00000036882	Arhgap33	-	AF	31319122-31319199;31319945-31320079	0.769451	0.508168	-0.261283	0.0384615	TRUE
ENSMUSG00000024044	Epb41l3	+	SE	69633225-69633347	0.509815	0.250558	-0.259257	0.020979	TRUE
ENSMUSG00000018449	Rpain	+	A5	70788542-70787634	0.941282	0.68409	-0.257193	0.045954	TRUE
ENSMUSG00000001630	Stk38l	+	SE	146675495-146675577	0.254445	3.74e-05	-0.254407	0.018981	TRUE
ENSMUSG00000050812	Ecpas	-	AF	58917876-58917897;58925348-58925621	0.545036	0.294047	-0.25099	0.037962	TRUE
ENSMUSG00000022070	Bora	+	SE	99452737-99452782	1	0.75203	-0.24797	0.014985	TRUE
ENSMUSG00000033460	Armcx1	+	SE	131253265-131253357	0.999984	0.753175	-0.246809	0.018981	TRUE
ENSMUSG00000004263	Atn1	-	AF	124695548-124695648;124695657-124695763	0.693331	0.447893	-0.245437	0.01998	TRUE
ENSMUSG00000054387	Mdm4	-	SE	134901231-134901298	0.926613	0.683179	-0.243434	0.010989	TRUE
ENSMUSG00000059326	Csf2ra	-	A5	61302104-61302118	0.448297	0.206209	-0.242088	0.03996	TRUE
ENSMUSG00000059326	Csf2ra	-	RI	61301724-61301831	0.448297	0.206209	-0.242088	0.031968	TRUE
ENSMUSG00000022680	Pdxdc1	-	AF	13887941-13887961;13903008-13903075	0.555608	0.314988	-0.240621	0.044622	TRUE
ENSMUSG00000039716	Dock3	-	SE	106799666-106799788	0.237653	0	-0.237653	0.013986	TRUE
ENSMUSG00000038871	Bpgm	+	A5	34437950-34437682	0.671155	0.433546	-0.237609	0.038961	TRUE
ENSMUSG00000034343	Ube2f	+	AF	93146888-93147014;93147143-93147430	0.427967	0.190387	-0.23758	0.017982	TRUE
ENSMUSG00000039473	Ubn1	+	SE	5081987-5082076	0.482719	0.245955	-0.236765	0.000999001	TRUE
ENSMUSG00000028175	Depdc1a	+	SE	159185490-159186320	0.742918	0.506694	-0.236225	0.0414585	TRUE
ENSMUSG00000038034	Igsf8	+	RI	174249554-174249715	0.751839	0.515748	-0.236091	0.0154845	TRUE
ENSMUSG00000046879	Irgm1	-	SE	48682064-48682282	0.768321	0.533123	-0.235199	0.036963	TRUE
ENSMUSG00000066568	Lsm14a	-	SE	35142785-35142961	0.834608	0.599982	-0.234627	0.002997	TRUE
ENSMUSG00000014195	Dnajc7	-	AF	100474506-100474656;100480842-100481482	0.277358	0.0434581	-0.2339	0.0454545	TRUE
ENSMUSG00000050812	Ecpas	-	AF	58924741-58924774;58925348-58925621	0.372909	0.141528	-0.231381	0.037962	TRUE
ENSMUSG00000040749	Siah1b	-	A5	160513947-160514047	0.511699	0.281665	-0.230034	0.00549451	TRUE
ENSMUSG00000026701	Prdx6	-	AF	163180576-163180685;163181153-163181350	0.229787	0	-0.229787	0.0404595	TRUE
ENSMUSG00000062797	Hikeshi	-	SE	97088490-97088553	0.3887	0.159525	-0.229175	0.0314685	TRUE
ENSMUSG00000041199	Rpusd1	+	SE	25865126-25865336	0.573466	0.344597	-0.228869	0.015984	TRUE
ENSMUSG00000052926	Rnaseh2a	-	RI	87481752-87481865	0.584945	0.356794	-0.228151	0.027972	TRUE
ENSMUSG00000028653	Trit1	+	SE	122729309-122729418	0.866815	0.638997	-0.227818	0.023976	TRUE
ENSMUSG00000013973	Dedd	+	SE	173261384-173261416	0.937097	0.712002	-0.225095	0.010989	TRUE
ENSMUSG00000037325	Bbs7	-	SE	36510934-36510999	1	0.775013	-0.224987	0.045954	TRUE
ENSMUSG00000037234	Hook3	-	SE	27156378-27156383	0.374127	0.149546	-0.22458	0.034965	TRUE
ENSMUSG00000002205	Vrk3	+	A5	52004099-52004021	0.275927	0.0518259	-0.224102	0.0144855	TRUE
ENSMUSG00000057147	Dph6	-	SE	114348780-114348874	0.701712	0.479493	-0.222219	0.016983	TRUE
ENSMUSG00000038010	Ccdc138	+	SE	57972253-57972380	1	0.778093	-0.221907	0.0324675	TRUE
ENSMUSG00000037339	Fam53a	-	SE	33950113-33950876	0.922325	0.702224	-0.220101	0.00599401	TRUE
ENSMUSG00000028577	Plaa	-	SE	94256572-94256765	0.954993	0.736715	-0.218278	0.003996	TRUE
ENSMUSG00000021733	Slc4a7	+	SE	15607691-15607942	0.945057	0.728172	-0.216885	0.048951	TRUE
ENSMUSG00000018736	Ndel1	-	SE	68639672-68639706	0.600834	0.384948	-0.215885	0.00599401	TRUE
ENSMUSG00000023050	Map3k12	-	SE	102338759-102338894	0.223978	0.00843597	-0.215542	0.044955	TRUE
ENSMUSG00000004996	Mri1	-	SE	86780143-86780318	0.804541	0.589809	-0.214732	0.0104895	TRUE
ENSMUSG00000007655	Cav1	+	AL	17277238-17277259;17289113-17291324	0.298159	0.0871601	-0.210999	0.038961	TRUE
ENSMUSG00000058267	Mrps14	+	A5	162125676-162125442	0.546135	0.338741	-0.207394	0.0304695	TRUE
ENSMUSG00000033216	Eefsec	-	SE	88247571-88248230	0.556666	0.349444	-0.207222	0.00599401	TRUE
ENSMUSG00000006310	Zbtb32	-	AF	31377931-31377961;31383799-31383877	0.389564	0.183487	-0.206077	0.041958	TRUE
ENSMUSG00000044627	Swi5	-	AF	32143406-32143455;32143551-32143589	0.256428	0.0509426	-0.205486	0.0404595	TRUE
ENSMUSG00000053070	Cfap300	-	SE	8023900-8023966	0.470903	0.27172	-0.199183	0.00649351	TRUE
ENSMUSG00000025236	Adpgk	+	SE	59160847-59161043	0.893995	0.695128	-0.198866	0.020979	TRUE
ENSMUSG00000021192	Golga5	+	AF	103707486-103707573;103708120-103708191	0.996162	0.797698	-0.198464	0.0244755	TRUE
ENSMUSG00000002329	Mdp1	-	RI	56278935-56279005	0.428256	0.230292	-0.197964	0.038961	TRUE
ENSMUSG00000024283	Wac	+	SE	7910514-7910822	0.834656	0.637214	-0.197442	0.003996	TRUE
ENSMUSG00000050619	Zscan29	-	SE	120994935-120995139	0.934562	0.738354	-0.196209	0.038961	TRUE
ENSMUSG00000034681	Rnps1	+	SE	24554983-24555163	0.60971	0.414553	-0.195157	0.003996	TRUE
ENSMUSG00000069020	Urm1	+	SE	29688212-29688282	0.839732	0.645626	-0.194106	0.00699301	TRUE
ENSMUSG00000059291	Rpl11	-	AF	135608885-135609005;135609263-135609308	0.650332	0.456407	-0.193925	0.011988	TRUE
ENSMUSG00000041199	Rpusd1	+	SE	25865148-25865336	0.788998	0.596458	-0.19254	0.015984	TRUE
ENSMUSG00000038773	Kdm3b	+	SE	34963104-34963703	0.933998	0.742575	-0.191423	0.038961	TRUE
ENSMUSG00000044550	Tceal3	+	AF	133200914-133201094;133201150-133201203	0.660515	0.471976	-0.188539	0.031968	TRUE
ENSMUSG00000030718	Ppme1	-	RI	107503311-107503778	0.667162	0.479745	-0.187416	0.030969	TRUE
ENSMUSG00000026107	Nabp1	-	A5	51534669-51535216	0.851143	0.665498	-0.185646	0.0434565	TRUE
ENSMUSG00000054302	Eapp	-	SE	55779497-55779610	0.939413	0.757969	-0.181445	0.0354645	TRUE
ENSMUSG00000022841	Ap2m1	+	AF	20535577-20535674;20537736-20537807	0.271197	0.0922357	-0.178961	0.037962	TRUE
ENSMUSG00000024529	Lox	-	AL	52675721-52678887;52679571-52679574	1	0.822615	-0.177385	0.0499501	TRUE
ENSMUSG00000051355	Commd1	-	SE	22856411-22856692	0.631853	0.45456	-0.177293	0.040959	TRUE
ENSMUSG00000028552	Eps15	+	SE	109055390-109055571	0.864281	0.687415	-0.176866	0.00749251	TRUE
ENSMUSG00000033557	Fam20b	-	SE	158647019-158647111	0.854523	0.6782	-0.176323	0.0404595	TRUE
ENSMUSG00000058328	Xlr5a	-	SE	70355268-70355366	0.415904	0.241335	-0.174569	0.011988	TRUE
ENSMUSG00000029312	Klhl8	-	RI	104297006-104297008	0.989771	0.815563	-0.174208	0.0314685	TRUE
ENSMUSG00000010290	AI597479	+	SE	43167843-43168218	0.924635	0.753869	-0.170766	0.044955	TRUE
ENSMUSG00000070394	Tmem256	+	A5	69652151-69652075	0.838458	0.668777	-0.169681	0.00649351	TRUE
ENSMUSG00000040570	Rundc3b	-	SE	8512261-8512407	0.248904	0.0794811	-0.169423	0.030969	TRUE
ENSMUSG00000061689	Dlgap4	+	SE	156532814-156532864	0.893814	0.72473	-0.169084	0.0364635	TRUE
ENSMUSG00000035517	Tdrd7	+	SE	46042519-46042679	0.911348	0.742909	-0.168439	0.024975	TRUE
ENSMUSG00000037032	Apbb1	-	SE	112722196-112722930	0.791786	0.625729	-0.166058	0.0134865	TRUE
ENSMUSG00000025265	Fgd1	+	AF	147480693-147480743;147481713-147482524	0.320831	0.15609	-0.16474	0.0374625	TRUE
ENSMUSG00000037211	Spry1	+	SE	37539442-37539730	0.617576	0.456514	-0.161062	0.0164835	TRUE
ENSMUSG00000020196	Cabin1	-	AF	75130287-75130348;75130760-75130835	0.620151	0.460083	-0.160069	0.03996	TRUE
ENSMUSG00000033916	Chmp2a	-	SE	13617991-13618170	0.878684	0.719807	-0.158877	0.000999001	TRUE
ENSMUSG00000052406	Rexo4	-	SE	26815744-26815937	0.836473	0.677654	-0.158819	0.047952	TRUE
ENSMUSG00000037017	Zscan21	+	SE	138566206-138566918	0.749391	0.591159	-0.158232	0.047952	TRUE
ENSMUSG00000063179	Pstk	+	SE	138517050-138517344	0.462576	0.305615	-0.156962	0.0314685	TRUE
ENSMUSG00000022673	Mcm4	-	SE	15635142-15635237	0.986227	0.830192	-0.156035	0.00649351	TRUE
ENSMUSG00000024613	Tcof1	-	SE	60986994-60987101	0.668851	0.513454	-0.155397	0.024975	TRUE
ENSMUSG00000006310	Zbtb32	-	SE	31375652-31375720	0.265809	0.110691	-0.155117	0.0244755	TRUE
ENSMUSG00000037697	Ddhd1	-	SE	46218777-46218860	0.653151	0.499252	-0.153899	0.01998	TRUE
ENSMUSG00000020705	Ddx42	+	AF	106077759-106077866;106078240-106078470	0.15415	0.000783727	-0.153366	0.027972	TRUE
ENSMUSG00000045662	Henmt1	+	SE	108745645-108745773	0.802217	0.648983	-0.153234	0.0484515	TRUE
ENSMUSG00000004980	Hnrnpa2b1	-	A5	51411919-51413410	0.38325	0.23096	-0.15229	0.0254745	TRUE
ENSMUSG00000018565	Elp5	-	SE	69788542-69788762	0.896277	0.743994	-0.152282	0.0024975	TRUE
ENSMUSG00000035293	G2e3	+	SE	52464939-52465007	0.203106	0.051023	-0.152083	0.045954	TRUE
ENSMUSG00000037313	Tacc3	+	RI	34014434-34014631	0.294511	0.145225	-0.149286	0.0284715	TRUE
ENSMUSG00000004865	Srpk1	-	SE	28737188-28737401	0.973742	0.826878	-0.146864	0.0174825	TRUE
ENSMUSG00000020460	Rps27a	-	RI	29446788-29447206	0.160797	0.0143887	-0.146408	0.003996	TRUE
ENSMUSG00000002043	Trappc6a	+	SE	20100356-20100439	0.932114	0.785997	-0.146116	0.047952	TRUE
ENSMUSG00000033852	Gm28042	+	SE	119857043-119857138	0.832518	0.68663	-0.145888	0.0344655	TRUE
ENSMUSG00000028676	Srsf10	+	SE	135414220-135414386	0.426697	0.282443	-0.144254	0.023976	TRUE
ENSMUSG00000028719	Cmpk1	-	SE	114643069-114643107	0.300078	0.15812	-0.141958	0.031968	TRUE
ENSMUSG00000028383	Hsdl2	+	RI	59610176-59610179	0.943177	0.801711	-0.141466	0.0354645	TRUE
ENSMUSG00000028149	Rap1gds1	-	SE	138646686-138646832	0.63417	0.494012	-0.140158	0.0244755	TRUE
ENSMUSG00000022974	Paxbp1	-	SE	91017810-91017884	0.139918	0	-0.139918	0.041958	TRUE
ENSMUSG00000028759	Hp1bp3	+	SE	137777441-137777638	0.612295	0.473115	-0.13918	0.023976	TRUE
ENSMUSG00000030742	Lat	-	SE	133511700-133511729	0.910139	0.771409	-0.13873	0.0474525	TRUE
ENSMUSG00000013736	Trnt1	+	A5	106719250-106719185	0.981841	0.843375	-0.138466	0.030969	TRUE
ENSMUSG00000050705	2310061I04Rik	-	A5	36033925-36033990	0.911279	0.773078	-0.138202	0.0414585	TRUE
ENSMUSG00000036167	Pphln1	+	SE	93250715-93250921	0.434533	0.296334	-0.1382	0.03996	TRUE
ENSMUSG00000001228	Uhrf1	+	A5	56450259-56450250	0.908669	0.770957	-0.137713	0.010989	TRUE
ENSMUSG00000040813	Tex264	-	A5	106587966-106588166	0.553326	0.417051	-0.136275	0.045954	TRUE
ENSMUSG00000025474	Tubgcp2	-	A5	147221995-147222246	0.408662	0.27456	-0.134102	0.036963	TRUE
ENSMUSG00000029518	Rab35	+	A5	116082207-116081976	0.480405	0.346831	-0.133574	0.022977	TRUE
ENSMUSG00000027678	Ncoa3	+	RI	165875715-165875720	0.984091	0.852428	-0.131663	0.045954	TRUE
ENSMUSG00000027678	Ncoa3	+	RI	165876868-165876871	0.984091	0.852428	-0.131663	0.045954	TRUE
ENSMUSG00000025572	Tmc6	-	A5	117634677-117634689	0.877764	0.746502	-0.131261	0.0344655	TRUE
ENSMUSG00000039536	Stau1	-	SE	166777826-166777972	0.956505	0.826726	-0.129779	0.014985	TRUE
ENSMUSG00000038909	Kat7	-	SE	95137757-95137863	0.725913	0.596628	-0.129285	0.023976	TRUE
ENSMUSG00000038587	Akap12	-	RI	5991350-5991352	0.410393	0.281802	-0.128591	0.0264735	TRUE
ENSMUSG00000045273	Cenph	-	SE	101531716-101531879	0.875463	0.74783	-0.127633	0.0184815	TRUE
ENSMUSG00000001999	Blvra	+	SE	126904666-126904813	0.31816	0.192245	-0.125915	0.036963	TRUE
ENSMUSG00000057411	Antkmt	-	AF	25928998-25929229;25929276-25929332	0.746993	0.622181	-0.124811	0.0414585	TRUE
ENSMUSG00000021816	Ppp3cb	-	SE	21322469-21322498	1	0.87552	-0.12448	0.0374625	TRUE
ENSMUSG00000071866	Ppia	+	A5	6315987-6315982	0.165098	0.0413608	-0.123738	0.0114885	TRUE
ENSMUSG00000020167	Tcf3	-	AL	79872343-79873019;79875372-79875807	0.754219	0.630781	-0.123438	0.0494506	TRUE
ENSMUSG00000031729	Ist1	-	SE	112199543-112199702	0.217472	0.0943586	-0.123113	0.012987	TRUE
ENSMUSG00000022940	Pigp	-	A5	94591973-94592212	0.585029	0.462235	-0.122794	0.0334665	TRUE
ENSMUSG00000033004	Mycbp2	-	A5	103537937-103537946	0.528267	0.406488	-0.121779	0.043956	TRUE
ENSMUSG00000024845	Tmem134	+	RI	4127639-4127760	0.214621	0.0954951	-0.119126	0.0164835	TRUE
ENSMUSG00000028034	Fubp1	+	A5	151889181-151889172	0.69025	0.571353	-0.118897	0.0124875	TRUE
ENSMUSG00000037012	Hk1	-	SE	61754723-61754791	0.373954	0.257032	-0.116922	0.0384615	TRUE
ENSMUSG00000024847	Aip	-	A5	4125730-4125778	0.453301	0.336969	-0.116332	0.040959	TRUE
ENSMUSG00000042626	Shc1	+	SE	89227619-89227738	0.92375	0.807516	-0.116234	0.026973	TRUE
ENSMUSG00000030452	Nipa2	-	RI	63198371-63198374	0.842618	0.727998	-0.11462	0.0314685	TRUE
ENSMUSG00000038876	Rnf146	-	SE	29081091-29081151	0.208397	0.0938638	-0.114533	0.048951	TRUE
ENSMUSG00000034681	Rnps1	+	SE	24554983-24555163	0.818371	0.704551	-0.113819	0.00799201	TRUE
ENSMUSG00000074364	Ehd2	-	RI	16549386-16549666	0.655652	0.542253	-0.113399	0.0314685	TRUE
ENSMUSG00000031858	Mau2	-	A5	72547510-72547513	0.675063	0.562568	-0.112495	0.0394605	TRUE
ENSMUSG00000033068	Entpd6	+	SE	150578746-150579069	0.908676	0.796944	-0.111732	0.048951	TRUE
ENSMUSG00000064030	Pym1	+	AF	128184935-128185054;128185578-128185622	0.250929	0.142346	-0.108583	0.046953	TRUE
ENSMUSG00000069020	Urm1	+	SE	29697982-29698066	0.203514	0.0957209	-0.107793	0.028971	TRUE
ENSMUSG00000021669	Cert1	+	SE	97386949-97387026	0.38506	0.27769	-0.10737	0.0444555	TRUE
ENSMUSG00000029462	Vps29	+	SE	122806803-122806814	0.382356	0.27508	-0.107276	0.035964	TRUE
ENSMUSG00000025261	Huwe1	+	A5	148358149-148358104	0.652685	0.545743	-0.106942	0.014985	TRUE
ENSMUSG00000029319	Coq2	-	SE	101096911-101097077	0.451748	0.345089	-0.106659	0.028971	TRUE
ENSMUSG00000001855	Nup214	+	SE	31902923-31903094	0.634494	0.528649	-0.105844	0.0274725	TRUE
ENSMUSG00000029089	5730480H06Rik	+	SE	48771363-48771470	0.751003	0.645308	-0.105695	0.0464535	TRUE
ENSMUSG00000027613	Eif6	-	A5	155652063-155652382	0.866083	0.76125	-0.104834	0.014985	TRUE
ENSMUSG00000023942	Slc29a1	-	A5	45725945-45725951	0.501043	0.396441	-0.104603	0.014985	TRUE
ENSMUSG00000037608	Bclaf1	+	SE	20054305-20054451	0.496278	0.392903	-0.103375	0.014985	TRUE
ENSMUSG00000020917	Acly	-	SE	100364474-100364503	0.430807	0.328838	-0.101969	0.00849151	TRUE
ENSMUSG00000024613	Tcof1	-	SE	60991820-60991963	0.77954	0.677966	-0.101573	0.0474525	TRUE
ENSMUSG00000029363	Rfc5	-	SE	117830028-117830147	0.237109	0.135727	-0.101382	0.0234765	TRUE
ENSMUSG00000032293	Ireb2	+	SE	54731704-54731922	0.970784	0.870102	-0.100681	0.047952	TRUE
ENSMUSG00000042834	Nrep	-	AF	33623254-33623401;33623507-33623683	0.691396	0.591268	-0.100128	0.0224775	TRUE
ENSMUSG00000024660	Incenp	-	SE	9957682-9957693	0	0.100786	0.100786	0.011988	TRUE
ENSMUSG00000029703	Lrwd1	-	SE	136609175-136609315	0.871546	0.973357	0.101811	0.0134865	TRUE
ENSMUSG00000041765	Ubac2	+	SE	122304345-122304472	0.804637	0.907061	0.102424	0.047952	TRUE
ENSMUSG00000021361	Tmem14c	+	SE	41112484-41112637	0.0847773	0.187748	0.102971	0.0474525	TRUE
ENSMUSG00000029462	Vps29	+	SE	122809661-122809706	0.0168319	0.120073	0.103241	0.0457043	TRUE
ENSMUSG00000034681	Rnps1	+	SE	24551986-24552107	0.377311	0.480888	0.103576	0.00799201	TRUE
ENSMUSG00000001017	Chtop	-	SE	90306038-90306175	0.557154	0.661574	0.10442	0.00999001	TRUE
ENSMUSG00000029283	Cdc7	+	SE	107403620-107403715	0.741973	0.847569	0.105596	0.0474525	TRUE
ENSMUSG00000056917	Sipa1	-	SE	5661596-5661626	0.63712	0.745084	0.107964	0.0444555	TRUE
ENSMUSG00000040952	Rps19	+	A5	25669888-25669873	0.642412	0.751036	0.108625	0.0434565	TRUE
ENSMUSG00000068036	Afdn	+	SE	14027970-14028005	0.18798	0.296637	0.108657	0.0324675	TRUE
ENSMUSG00000002307	Daxx	+	RI	34050671-34050788	0.131378	0.241606	0.110227	0.040959	TRUE
ENSMUSG00000020831	0610010K14Rik	-	A5	70049499-70049526	0.11751	0.227885	0.110375	0.013986	TRUE
ENSMUSG00000035293	G2e3	+	SE	52464173-52464297	0.853214	0.964086	0.110872	0.046953	TRUE
ENSMUSG00000036873	2410004B18Rik	+	SE	145601507-145601633	0.265006	0.376808	0.111803	0.048951	TRUE
ENSMUSG00000047547	Cltb	-	SE	54698387-54698440	0.0351799	0.148016	0.112836	0.022977	TRUE
ENSMUSG00000002997	Prkar2b	-	RI	32643586-32645247	0.499249	0.612821	0.113572	0.0324675	TRUE
ENSMUSG00000046722	Cdc42se1	+	AF	95032654-95032787;95032874-95032936	0.869835	0.983939	0.114104	0.0484515	TRUE
ENSMUSG00000041815	Poldip3	-	SE	82967898-82967984	0.386611	0.501069	0.114458	0.010989	TRUE
ENSMUSG00000050608	Micos10	-	A5	138686703-138686837	0.0680137	0.182751	0.114738	0.0354645	TRUE
ENSMUSG00000021134	Srsf5	+	A5	82046785-82046655	0.471398	0.586214	0.114816	0.038961	TRUE
ENSMUSG00000038544	Inip	-	SE	59795126-59795206	0.53352	0.65023	0.11671	0.045954	TRUE
ENSMUSG00000025791	Pgm1	+	RI	99639732-99639737	0.881269	0.998464	0.117196	0.00899101	TRUE
ENSMUSG00000024613	Tcof1	-	RI	60982472-60982474	0.401235	0.518671	0.117436	0.0294705	TRUE
ENSMUSG00000020536	Llgl1	+	RI	60526543-60526631	0.332391	0.449967	0.117576	0.0184815	TRUE
ENSMUSG00000032640	Chsy1	+	RI	73254445-73254974	0.791846	0.91148	0.119635	0.0294705	TRUE
ENSMUSG00000024902	Mrpl11	+	A5	4963689-4963665	0.169341	0.289978	0.120637	0.012987	TRUE
ENSMUSG00000024911	Fibp	+	A5	5463325-5463304	0.273246	0.394013	0.120767	0.0174825	TRUE
ENSMUSG00000030058	Copg1	+	RI	87862260-87862263	0.13381	0.25583	0.12202	0.038961	TRUE
ENSMUSG00000059586	Nsmce2	+	SE	59328332-59328409	0.159309	0.281359	0.12205	0.013986	TRUE
ENSMUSG00000029810	Tmem176b	-	A5	48790995-48791347	0.207688	0.330736	0.123048	0.040959	TRUE
ENSMUSG00000059518	Znhit1	-	SE	137461996-137462125	0	0.123692	0.123692	0.0364635	TRUE
ENSMUSG00000020721	Helz	+	RI	107532422-107532535	0.724479	0.848203	0.123724	0.0144855	TRUE
ENSMUSG00000004980	Hnrnpa2b1	-	RI	51411432-51411919	0.559959	0.686019	0.12606	0.02997	TRUE
ENSMUSG00000034201	Gas2l1	-	AF	4964840-4964854;4965218-4965280	0.197327	0.32545	0.128123	0.035964	TRUE
ENSMUSG00000030505	Prmt3	+	RI	57082256-57082258	0.26351	0.39266	0.12915	0.025974	TRUE
ENSMUSG00000024845	Tmem134	+	SE	4131031-4131075	0.41816	0.549645	0.131485	0.0499501	TRUE
ENSMUSG00000028032	Papss1	+	SE	131230466-131230642	0.337735	0.469776	0.132041	0.023976	TRUE
ENSMUSG00000040842	Szrd1	-	AL	140668916-140671779;140672482-140672555	0.835803	0.968188	0.132385	0.0434565	TRUE
ENSMUSG00000028788	Ptp4a2	+	SE	129522306-129522436	0.860198	0.993922	0.133724	0.002997	TRUE
ENSMUSG00000030335	Mrpl51	+	AF	125141819-125142226;125142235-125142451	0.731723	0.865865	0.134141	0.025974	TRUE
ENSMUSG00000048668	Rhno1	-	RI	128308211-128309124	0.617454	0.751773	0.134319	0.0414585	TRUE
ENSMUSG00000017781	Pitpna	+	A5	75401854-75401652	0.425058	0.56125	0.136192	0.015984	TRUE
ENSMUSG00000020696	Rffl	-	SE	82624530-82624613	0.569842	0.707811	0.13797	0.042957	TRUE
ENSMUSG00000010592	Dazl	-	SE	50424321-50424371	0.803361	0.942429	0.139067	0.001998	TRUE
ENSMUSG00000026254	Eif4e2	+	SE	89110921-89111070	0.345454	0.485181	0.139727	0.037962	TRUE
ENSMUSG00000027884	Clcc1	+	A5	108456969-108456898	0.651138	0.791392	0.140255	0.032967	TRUE
ENSMUSG00000025934	Gsta3	+	SE	21235019-21235113	0.202173	0.343918	0.141745	0.042957	TRUE
ENSMUSG00000021258	Ccnk	+	SE	109420387-109420418	0.741951	0.883943	0.141992	0.0184815	TRUE
ENSMUSG00000034744	Nagk	+	A5	83745368-83745276	0.24667	0.392937	0.146267	0.0374625	TRUE
ENSMUSG00000022841	Ap2m1	+	SE	20540881-20540886	0.284048	0.430708	0.14666	0.00599401	TRUE
ENSMUSG00000000826	Dnajc5	+	SE	181255940-181255992	0.320843	0.467599	0.146757	0.02997	TRUE
ENSMUSG00000060510	Zfp266	-	SE	20325464-20325563	0.603307	0.751059	0.147752	0.0484515	TRUE
ENSMUSG00000022070	Bora	+	SE	99465891-99465938	0.364442	0.515294	0.150852	0.0284715	TRUE
ENSMUSG00000003824	Syce2	+	RI	87396152-87396601	0.696795	0.84934	0.152546	0.037962	TRUE
ENSMUSG00000044339	Alkbh2	-	AF	114578092-114578227;114580465-114580777	0.660239	0.813561	0.153322	0.0494506	TRUE
ENSMUSG00000006800	Sulf2	-	A5	165980447-165980578	0.595835	0.749601	0.153766	0.00849151	TRUE
ENSMUSG00000028687	Mutyh	+	SE	116483454-116483546	0.127618	0.283739	0.15612	0.0464535	TRUE
ENSMUSG00000045319	Proser2	-	SE	6050674-6050875	0.152991	0.313108	0.160118	0.045954	TRUE
ENSMUSG00000017428	Psmd11	+	RI	80285096-80285212	0.316983	0.478137	0.161154	0.012987	TRUE
ENSMUSG00000078812	Eif5a	-	SE	69733843-69733924	0.00888707	0.170064	0.161177	0.0472028	TRUE
ENSMUSG00000019578	Ubxn6	-	RI	56208106-56208383	0.358227	0.520478	0.162251	0.0284715	TRUE
ENSMUSG00000033099	Nol12	+	SE	78766239-78766329	0.423871	0.586127	0.162256	0.013986	TRUE
ENSMUSG00000015149	Sirt2	+	SE	29552651-29552697	0.332281	0.495762	0.163481	0.010989	TRUE
ENSMUSG00000030788	Rnf141	-	SE	117980591-117980784	0.83534	0.999538	0.164198	0.021978	TRUE
ENSMUSG00000032228	Tcf12	-	SE	71716806-71716877	0.34934	0.515321	0.165982	0.0104895	TRUE
ENSMUSG00000058440	Nrf1	+	SE	30040269-30040304	0.0231002	0.18925	0.16615	0.03996	TRUE
ENSMUSG00000024579	Pcyox1l	-	SE	61863007-61863048	0.190385	0.357047	0.166662	0.0499501	TRUE
ENSMUSG00000056234	Ncoa4	+	SE	32983934-32984088	0.625991	0.793367	0.167376	0.00899101	TRUE
ENSMUSG00000030714	Sgf29	+	SE	133806080-133806165	0.0616132	0.232304	0.170691	0.013986	TRUE
ENSMUSG00000022177	Haus4	-	RI	55161094-55161220	0.42477	0.597559	0.172789	0.0434565	TRUE
ENSMUSG00000027933	Ints3	-	RI	90195833-90195915	0.783652	0.957762	0.17411	0.0164835	TRUE
ENSMUSG00000071644	Eef1g	+	AF	9041706-9042012;9042060-9042177	0.284156	0.459818	0.175661	0.0394605	TRUE
ENSMUSG00000034354	Mtmr3	-	SE	4385882-4385992	0.212389	0.392583	0.180194	0.012987	TRUE
ENSMUSG00000020415	Pttg1	-	A5	43239691-43239703	0	0.180197	0.180197	0.00865801	TRUE
ENSMUSG00000008683	Rps15a	-	AF	125259611-125259642;125259650-125259700	0	0.180405	0.180405	0.0434565	TRUE
ENSMUSG00000029594	Rbm19	+	AL	120647891-120647988;120667710-120668003	0.555105	0.736053	0.180948	0.0499501	TRUE
ENSMUSG00000041623	D11Wsu47e	+	AF	113545761-113546025;113546400-113546585	0.818803	1	0.181197	0.048951	TRUE
ENSMUSG00000034757	Tmub2	+	SE	102146978-102147032	0.663394	0.846077	0.182683	0.023976	TRUE
ENSMUSG00000039770	Ypel5	+	SE	73189056-73189290	0.0144407	0.198867	0.184426	0.028971	TRUE
ENSMUSG00000018417	Myo1b	-	SE	51825494-51825580	0.178949	0.363547	0.184599	0.0164835	TRUE
ENSMUSG00000034520	Gjc1	-	A5	102680284-102680374	0.739939	0.925999	0.18606	0.00899101	TRUE
ENSMUSG00000015837	Sqstm1	-	RI	50013949-50014059	0.35331	0.540075	0.186765	0.017982	TRUE
ENSMUSG00000020642	Rnf144a	-	SE	27090184-27090257	0.284697	0.471586	0.186889	0.0294705	TRUE
ENSMUSG00000006378	Gcat	+	AL	78867573-78868778;78872358-78872961	0.809261	0.996798	0.187537	0.0244755	TRUE
ENSMUSG00000061535	C1qtnf7	+	AF	43906808-43907225;43993161-43993221	0.690921	0.878693	0.187772	0.0474525	TRUE
ENSMUSG00000043929	Klhl15	+	SE	91487284-91487334	0.579998	0.767797	0.187799	0.0494506	TRUE
ENSMUSG00000040434	Large2	-	SE	92209425-92209529	0.609773	0.797842	0.188069	0.00999001	TRUE
ENSMUSG00000029622	Arpc1b	+	A5	145875292-145875210	0.000645089	0.191481	0.190835	0.00799201	TRUE
ENSMUSG00000028692	Akr1a1	-	RI	116309274-116310367	0.348745	0.539866	0.191122	0.037962	TRUE
ENSMUSG00000027610	Gss	-	SE	155413178-155413312	0.802495	0.998251	0.195756	0.014985	TRUE
ENSMUSG00000036934	4921524J17Rik	-	SE	87950759-87950855	0.802486	1	0.197514	0.0304695	TRUE
ENSMUSG00000061535	C1qtnf7	+	AF	43906765-43906915;43993161-43993221	0.691101	0.891233	0.200131	0.0474525	TRUE
ENSMUSG00000052997	Uba2	-	RI	34926485-34927757	0.793397	1	0.206603	0.0434565	TRUE
ENSMUSG00000052144	Ppp4r2	+	AF	100783632-100783911;100784060-100784280	0.454395	0.662007	0.207612	0.01998	TRUE
ENSMUSG00000000561	Wdr77	+	A5	105762616-105762605	0.698717	0.908385	0.209668	0.00499501	TRUE
ENSMUSG00000050174	Nudt6	-	SE	37314573-37314614	0.124458	0.337216	0.212758	0.0214785	TRUE
ENSMUSG00000034520	Gjc1	-	SE	102665595-102665826	0.571017	0.785451	0.214434	0.025974	TRUE
ENSMUSG00000028653	Trit1	+	SE	122726395-122726507	0.731889	0.947204	0.215315	0.023976	TRUE
ENSMUSG00000036908	Unc93b1	+	SE	3941520-3941681	0.783752	1	0.216248	0.042957	TRUE
ENSMUSG00000030309	Caprin2	-	RI	148818136-148818138	0.512781	0.729619	0.216838	0.0104895	TRUE
ENSMUSG00000071180	Smim15	+	AF	108834651-108834680;108834683-108834827	0.722745	0.94031	0.217565	0.025974	TRUE
ENSMUSG00000007659	Bcl2l1	-	A5	152656122-152656277	0.751865	0.969451	0.217586	0.045954	TRUE
ENSMUSG00000000275	Trim25	+	SE	88876847-88876945	0.679133	0.898033	0.2189	0.027972	TRUE
ENSMUSG00000032806	Slc10a3	-	SE	71617953-71618021	0.369033	0.590489	0.221456	0.0194805	TRUE
ENSMUSG00000015165	Hnrnpl	+	SE	29595691-29596187	0.126774	0.351145	0.224371	0.016983	TRUE
ENSMUSG00000020076	Ddx50	-	SE	62110282-62110391	0.349667	0.57457	0.224903	0.003996	TRUE
ENSMUSG00000010592	Dazl	-	RI	50423676-50425576	0.156892	0.382117	0.225225	0.00599401	TRUE
ENSMUSG00000025161	Slc16a3	+	SE	120815488-120815582	0.440623	0.666436	0.225812	0.044955	TRUE
ENSMUSG00000008690	Ncaph2	+	A5	89186374-89186357	0.537124	0.765156	0.228032	0.020979	TRUE
ENSMUSG00000055762	Eef1d	-	A5	75739890-75739909	0.76311	0.992845	0.229735	0.024975	TRUE
ENSMUSG00000056459	Zbtb25	-	A5	77470325-77470427	0.063285	0.295072	0.231787	0.0264735	TRUE
ENSMUSG00000031791	Tmem38a	+	SE	75105084-75105171	0.177706	0.409556	0.231851	0.045954	TRUE
ENSMUSG00000078812	Eif5a	-	SE	69733843-69733936	0.0855794	0.318584	0.233005	0.0174825	TRUE
ENSMUSG00000005804	Bloc1s6	+	AF	122564255-122564440;122564488-122564571	0.511173	0.744224	0.233051	0.048951	TRUE
ENSMUSG00000033105	Lss	+	A5	75994419-75994366	0.467955	0.702525	0.234569	0.032967	TRUE
ENSMUSG00000041654	Slc39a11	-	AF	113426990-113427073;113511256-113511385	0.61862	0.858967	0.240347	0.0384615	TRUE
ENSMUSG00000031393	Mecp2	-	SE	71325822-71325923	0.525958	0.767281	0.241323	0.040959	TRUE
ENSMUSG00000040268	Plekha1	+	SE	138053102-138053142	0.477248	0.719462	0.242215	0.020979	TRUE
ENSMUSG00000057858	Fam204a	-	SE	60300768-60300802	0	0.242258	0.242258	0.0464535	TRUE
ENSMUSG00000070371	Prss36	-	A5	135078917-135078961	0.528743	0.77101	0.242267	0.026973	TRUE
ENSMUSG00000039033	Tasp1	-	A5	139892223-139892490	0.17058	0.417436	0.246856	0.041958	TRUE
ENSMUSG00000041654	Slc39a11	-	AF	113426990-113427070;113511256-113511385	0.558808	0.811264	0.252456	0.0384615	TRUE
ENSMUSG00000005804	Bloc1s6	+	AF	122564266-122564440;122564488-122564571	0.664162	0.918586	0.254424	0.046953	TRUE
ENSMUSG00000067764	Xlr5c	-	A5	70538215-70538292	0.488596	0.743702	0.255106	0.0224775	TRUE
ENSMUSG00000026577	Blzf1	-	RI	166237485-166237573	0.603738	0.859953	0.256214	0.043956	TRUE
ENSMUSG00000031540	Kat6a	+	SE	23971989-23972074	0.701819	0.95817	0.256351	0.00699301	TRUE
ENSMUSG00000023330	Dtwd1	+	A5	125978313-125977950	0.310711	0.568387	0.257675	0.045954	TRUE
ENSMUSG00000022856	Tmem41a	-	SE	21946074-21946227	0.61024	0.872631	0.262391	0.0024975	TRUE
ENSMUSG00000027575	Arfgap1	+	SE	180702239-180702519	0.470063	0.734405	0.264341	0.0424575	TRUE
ENSMUSG00000052712	BC004004	+	AF	29405733-29405947;29411049-29411218	0.656122	0.921589	0.265467	0.036963	TRUE
ENSMUSG00000039239	Tgfb2	-	SE	188514600-188514683	0.065325	0.332494	0.267169	0.034965	TRUE
ENSMUSG00000069920	B3gnt9	-	A5	107778904-107778931	0.0124941	0.27981	0.267316	0.01998	TRUE
ENSMUSG00000040242	Fgfr1op2	+	SE	146541156-146541269	0.462923	0.730874	0.267951	0	TRUE
ENSMUSG00000078584	AU022252	-	A5	118905188-118905241	0.500299	0.770466	0.270166	0.041958	TRUE
ENSMUSG00000022214	Dcaf11	+	A5	56179655-56179464	0.172429	0.448432	0.276003	0.034965	TRUE
ENSMUSG00000047766	Lrrc49	-	SE	60528312-60528509	0.385842	0.662345	0.276503	0.023976	TRUE
ENSMUSG00000026749	Nek6	+	AF	38367163-38367313;38367334-38367499	0.401127	0.679969	0.278842	0.045954	TRUE
ENSMUSG00000032113	Chek1	-	AF	36533968-36534036;36534148-36534243	0	0.291993	0.291993	0.0494506	TRUE
ENSMUSG00000028676	Srsf10	+	AL	135419644-135421727;135423041-135425811	0.0582928	0.350858	0.292565	0.0352505	TRUE
ENSMUSG00000071291	Zfp58	-	A5	67601307-67601347	0.506545	0.800837	0.294292	0.0484515	TRUE
ENSMUSG00000035215	Lsm7	-	RI	80317453-80317926	0.000336865	0.296098	0.295761	0.0454545	TRUE
ENSMUSG00000058328	Xlr5a	-	A5	70362941-70362964	0.55982	0.859988	0.300168	0.0264735	TRUE
ENSMUSG00000058704	Memo1	-	AF	74694753-74694864;74694985-74695008	0.438921	0.741055	0.302133	0.022977	TRUE
ENSMUSG00000001348	Acp5	-	A5	21935945-21936034	0.376881	0.681915	0.305034	0.03996	TRUE
ENSMUSG00000019763	Rmnd1	+	A5	5914477-5914275	0.221994	0.528113	0.306119	0.035964	TRUE
ENSMUSG00000070371	Prss36	-	A5	135077904-135078024	0.543301	0.852117	0.308816	0.026973	TRUE
ENSMUSG00000033068	Entpd6	+	AF	150574831-150574969;150578846-150579069	0.481653	0.791651	0.309997	0.025974	TRUE
ENSMUSG00000036928	Stag3	+	A5	138721882-138721848	0.558853	0.876	0.317147	0.00699301	TRUE
ENSMUSG00000037600	Kdf1	+	RI	133085820-133086202	0.136432	0.455689	0.319257	0.048951	TRUE
ENSMUSG00000035765	Dym	+	MX	75389644-75389826;75402939-75403052	0.0858179	0.407666	0.321848	0.0487132	TRUE
ENSMUSG00000058328	Xlr5a	-	A5	70362941-70363018	0.023169	0.347482	0.324313	0.0264735	TRUE
ENSMUSG00000035919	Bbs9	+	RI	22692440-22692671	0.562429	0.892134	0.329705	0.036963	TRUE
ENSMUSG00000037300	Ttc13	-	SE	127203888-127203971	0.365538	0.695292	0.329754	0.0314685	TRUE
ENSMUSG00000032103	Pus3	+	AF	35367051-35367102;35367139-35367184	0.669887	0.999904	0.330017	0.0314685	TRUE
ENSMUSG00000008690	Ncaph2	+	A5	89186375-89186357	0.0789872	0.411367	0.33238	0.026973	TRUE
ENSMUSG00000028608	Czib	+	AL	107568156-107568466;107569267-107570402	0.103268	0.436652	0.333384	0.040959	TRUE
ENSMUSG00000020385	Clk4	+	MX	51081667-51081733;51084039-51084097	0.183916	0.519144	0.335228	0.0477941	TRUE
ENSMUSG00000013155	Enkd1	-	AF	108231944-108232054;108232071-108232111	0.588691	0.926891	0.3382	0.015984	TRUE
ENSMUSG00000010095	Slc3a2	-	AF	8788808-8788889;8797474-8797859	0.426974	0.767267	0.340292	0.0194805	TRUE
ENSMUSG00000078812	Eif5a	-	AF	69734303-69734442;69734526-69734566	0.185896	0.526505	0.340609	0.027972	TRUE
ENSMUSG00000073131	Vma21	+	AL	69066144-69070045;69081354-69081442	0.658275	1	0.341725	0.0134865	TRUE
ENSMUSG00000078812	Eif5a	-	AF	69733843-69734132;69734526-69734566	0.208034	0.552234	0.3442	0.027972	TRUE
ENSMUSG00000028073	Pear1	-	SE	87567182-87567280	0.47195	0.820195	0.348244	0.0494506	TRUE
ENSMUSG00000029782	Tmem209	-	SE	30458666-30458842	0.213153	0.562138	0.348985	0.013986	TRUE
ENSMUSG00000006057	Atp5g1	-	AF	95936741-95936895;95936941-95936984	0.368367	0.718869	0.350502	0.046953	TRUE
ENSMUSG00000032103	Pus3	+	AF	35367045-35367102;35367139-35367184	0.642231	0.99992	0.357689	0.0314685	TRUE
ENSMUSG00000020775	Mrpl38	-	RI	115995819-115996222	0.448356	0.812081	0.363725	0.033966	TRUE
ENSMUSG00000005804	Bloc1s6	+	AF	122564239-122564440;122564488-122564571	0.110391	0.477068	0.366677	0.048951	TRUE
ENSMUSG00000034460	Six4	-	RI	74213874-74214067	0.422823	0.793856	0.371032	0.0404595	TRUE
ENSMUSG00000016664	Pacsin2	-	RI	83206904-83207193	0.626477	1	0.373523	0.0334665	TRUE
ENSMUSG00000015790	Surf1	-	RI	26769025-26769097	0	0.375478	0.375478	0.00849151	TRUE
ENSMUSG00000033809	Alg3	-	A5	20610616-20610653	0.511979	0.887762	0.375784	0.0174825	TRUE
ENSMUSG00000025782	Taf3	-	AF	9840377-9840461;9842679-9842830	0.201382	0.580733	0.379351	0.0254745	TRUE
ENSMUSG00000029703	Lrwd1	-	A5	136609175-136609804	0.398887	0.778736	0.379849	0.0164835	TRUE
ENSMUSG00000020448	Rnf185	-	MX	3328887-3328905;3332403-3332623	0.318117	0.69949	0.381373	0.0413603	TRUE
ENSMUSG00000031105	Slc25a14	+	MX	45977139-45977383;45981313-45981360	0.608406	0.997508	0.389102	0.0413603	TRUE
ENSMUSG00000024101	Washc1	+	AF	66460886-66460989;66461027-66461241	0.520758	0.914911	0.394152	0.045954	TRUE
ENSMUSG00000068122	Agtr2	+	AF	21061670-21061820;21061848-21061890	0.270462	0.666955	0.396492	0.041958	TRUE
ENSMUSG00000021044	Adck1	+	AF	89598998-89599039;89599083-89599227	0.272403	0.672718	0.400316	0.0344655	TRUE
ENSMUSG00000036106	Prr5	+	SE	84511630-84511749	0.593299	1	0.406701	0.000499501	TRUE
ENSMUSG00000006728	Cdk4	+	A5	126501776-126501509	0.592828	1	0.407172	0.016983	TRUE
ENSMUSG00000058328	Xlr5a	-	AF	70362941-70363013;70363018-70363039	0.39735	0.805099	0.407749	0.031968	TRUE
ENSMUSG00000028676	Srsf10	+	AL	135419644-135421711;135423041-135425811	0.100713	0.517985	0.417272	0.010101	TRUE
ENSMUSG00000027067	Ssrp1	+	AF	84877345-84877485;84877612-84877687	0.581108	0.998511	0.417403	0.0474525	TRUE
ENSMUSG00000028676	Srsf10	+	AL	135419644-135421708;135423041-135425811	0.236993	0.654484	0.417492	0.00974026	TRUE
ENSMUSG00000003190	Bcl2l12	-	AL	52246593-52246824;52249560-52249641	0.5	0.918203	0.418203	0.0499501	TRUE
ENSMUSG00000019792	Trmt11	-	SE	30310827-30310908	0.400951	0.819917	0.418966	0.0224775	TRUE
ENSMUSG00000005447	Pafah1b3	-	AF	26082301-26082331;26082391-26082685	0.43089	0.854901	0.424012	0.046953	TRUE
ENSMUSG00000003190	Bcl2l12	-	AL	52246593-52246824;52248242-52248401	0.112855	0.544415	0.43156	0.0499501	TRUE
ENSMUSG00000041684	Bivm	+	A5	44176040-44176020	0.1842	0.616011	0.431811	0.040959	TRUE
ENSMUSG00000031422	Morf4l2	-	AL	133268374-133269040;133270137-133270161	0.5	0.945062	0.445062	0.0114885	TRUE
ENSMUSG00000056698	Elmod3	-	SE	72546430-72546460	0.226577	0.674163	0.447587	0.011988	TRUE
ENSMUSG00000048000	Gigyf2	+	RI	89345929-89345985	0.533989	0.983487	0.449498	0.011988	TRUE
ENSMUSG00000028676	Srsf10	+	AL	135419644-135421730;135423041-135425823	0.541428	0.991745	0.450316	0.0103896	TRUE
ENSMUSG00000046152	Fut10	+	AL	32346067-32348266;32370372-32371947	0.208986	0.6623	0.453314	0.02997	TRUE
ENSMUSG00000027406	Idh3b	-	RI	130105462-130105999	0.262261	0.718525	0.456264	0.022977	TRUE
ENSMUSG00000032952	Ap4b1	+	AF	103613496-103613980;103616104-103616232	0.535616	1	0.464384	0.031968	TRUE
ENSMUSG00000019792	Trmt11	-	SE	30313921-30313994	0.408924	0.876338	0.467414	0.0224775	TRUE
ENSMUSG00000024835	Coro1b	+	RI	4153490-4153597	0.202818	0.67283	0.470012	0.010989	TRUE
ENSMUSG00000041623	D11Wsu47e	+	AF	113545726-113546124;113546400-113546585	0.524106	1	0.475894	0.048951	TRUE
ENSMUSG00000025816	Sec61a2	-	MX	5795273-5795464;5797410-5797607	0.199018	0.679073	0.480055	0.0303309	TRUE
ENSMUSG00000044201	Cdc25c	-	RI	34910865-34910968	0.397607	0.883952	0.486345	0.046953	TRUE
ENSMUSG00000028608	Czib	+	AL	107568156-107568466;107569476-107571989	0.299801	0.79127	0.49147	0.040959	TRUE
ENSMUSG00000037058	Paip2	+	MX	35759699-35759771;35769247-35769327	0.481929	0.973794	0.491865	0.0284926	TRUE
ENSMUSG00000075327	Zbtb2	+	AF	5958433-5958696;5959079-5959189	0.287038	0.779088	0.49205	0.00649351	TRUE
ENSMUSG00000041684	Bivm	+	A5	44176215-44176020	0.000420373	0.500239	0.499819	0.040959	TRUE
ENSMUSG00000019102	Aldh3a1	+	A5	61022415-61022283	2.24e-05	0.5	0.499978	0.033966	TRUE
ENSMUSG00000025217	Btrc	+	MX	45497623-45497730;45531023-45531100	0	0.501376	0.501376	0.0275735	TRUE
ENSMUSG00000056917	Sipa1	-	SE	5661596-5661658	0.080559	0.582938	0.502379	0.011988	TRUE
ENSMUSG00000041623	D11Wsu47e	+	AF	113545709-113546025;113546400-113546585	0.495096	1	0.504904	0.048951	TRUE
ENSMUSG00000013155	Enkd1	-	AF	108231944-108232062;108232071-108232111	0.343706	0.854251	0.510545	0.015984	TRUE
ENSMUSG00000003068	Stk11	+	AL	79591136-79591306;79592650-79592720	0.0424274	0.554864	0.512437	0.022977	TRUE
ENSMUSG00000071646	Mta2	+	A5	9017522-9017209	0.255537	0.773117	0.51758	0.0334665	TRUE
ENSMUSG00000017721	Pigt	+	RI	164333191-164333384	0.470102	1	0.529898	0.020979	TRUE
ENSMUSG00000002342	Tmem161a	+	SE	72698202-72698305	0.469101	0.999706	0.530604	0.000499501	TRUE
ENSMUSG00000029769	Ccdc136	+	SE	29364786-29364980	0	0.533479	0.533479	0.0374625	TRUE
ENSMUSG00000021224	Numb	-	AL	85152241-85152310;85171088-85172946	0.307822	0.854868	0.547046	0.034965	TRUE
ENSMUSG00000005804	Bloc1s6	+	AF	122564249-122564440;122564488-122564571	0.256805	0.807084	0.550279	0.043956	TRUE
ENSMUSG00000028676	Srsf10	+	AL	135419644-135421727;135423041-135424293	0.0517574	0.604321	0.552564	0.0106257	TRUE
ENSMUSG00000002524	Puf60	-	RI	75906086-75906167	0.311751	0.864519	0.552768	0.041958	TRUE
ENSMUSG00000025950	Idh1	-	AF	65225564-65225755;65232879-65233053	0.231349	0.784226	0.552877	0.03996	TRUE
ENSMUSG00000037600	Kdf1	+	AF	133074878-133074967;133074981-133075026	0.255477	0.826332	0.570855	0.017982	TRUE
ENSMUSG00000042709	Atpaf2	-	AF	60230253-60230601;60231765-60231959	0.419421	1	0.580579	0.046953	TRUE
ENSMUSG00000038079	Tmem237	-	SE	59173686-59173748	0.028314	0.612176	0.583862	0.000499501	TRUE
ENSMUSG00000054893	Zfp667	+	AF	6238181-6238256;6239470-6239572	0.163217	0.751538	0.588322	0.018981	TRUE
ENSMUSG00000028676	Srsf10	+	AL	135419644-135421708;135423041-135424293	0.239261	0.846576	0.607315	0.00865801	TRUE
ENSMUSG00000028676	Srsf10	+	AL	135419644-135421708;135423041-135424297	0.311062	0.923076	0.612014	0.00865801	TRUE
ENSMUSG00000038615	Nfe2l1	-	AF	96685259-96685322;96688512-96689269	0.354134	0.99153	0.637396	0.0494506	TRUE
ENSMUSG00000028676	Srsf10	+	AL	135419644-135421711;135423041-135424293	0.106446	0.75701	0.650564	0.00865801	TRUE
ENSMUSG00000031393	Mecp2	-	SE	71325248-71325371	0.347162	1	0.652838	0.025974	TRUE
ENSMUSG00000035781	R3hdm4	-	SE	79376302-79376426	0.207356	0.868579	0.661223	0.047952	TRUE
ENSMUSG00000026193	Fn1	-	AF	71650234-71650351;71651544-71651660	0.00657954	0.680505	0.673926	0.0414585	TRUE
ENSMUSG00000028676	Srsf10	+	AL	135419644-135421727;135423041-135424297	0.0666094	0.760754	0.694144	0.0119048	TRUE
ENSMUSG00000031393	Mecp2	-	AF	71325248-71325371;71330849-71331029	0.30052	1	0.69948	0.010989	TRUE
ENSMUSG00000028676	Srsf10	+	AL	135419644-135421708;135423041-135425823	0.280249	0.997535	0.717286	0	TRUE
ENSMUSG00000028676	Srsf10	+	AL	135419644-135421711;135423041-135424297	0.151997	0.870607	0.71861	0.00649351	TRUE
ENSMUSG00000091896	Ube2d2a	+	RI	35959526-35959606	0.2661	1	0.7339	0.022977	TRUE
ENSMUSG00000028676	Srsf10	+	AL	135419644-135421744;135423041-135425823	0.235965	0.984108	0.748142	0.024975	TRUE
ENSMUSG00000030035	Wbp1	-	SE	83070179-83070870	0.217803	1	0.782197	0.041958	TRUE
ENSMUSG00000022471	Xrcc6	+	A5	81847628-81846905	0.188101	1	0.811899	0.014985	TRUE
ENSMUSG00000020407	Upp1	+	AF	9018110-9018165;9018510-9018663	2.14e-05	0.815154	0.815132	0.0164835	TRUE
ENSMUSG00000002963	Pnkp	+	MX	52113533-52113579;52113823-52114119	0	0.839423	0.839423	0.00643382	TRUE
ENSMUSG00000028676	Srsf10	+	AL	135419644-135421711;135423041-135425823	0.118256	0.994976	0.87672	0.00865801	TRUE
ENSMUSG00000029070	Mxra8	+	AL	155217414-155217686;155218048-155218202	0	0.884548	0.884548	0.013986	TRUE
ENSMUSG00000004221	Ikbkg	+	SE	71673101-71673213	0.0344835	0.938985	0.904502	0.00899101	TRUE
ENSMUSG00000028676	Srsf10	+	AL	135419644-135421727;135423041-135425823	0.0791031	0.985609	0.906505	0.00927644	TRUE
ENSMUSG00000025081	Tdrd1	+	AF	56900708-56900754;56900765-56900793	0.0518348	0.999679	0.947845	0.037962	TRUE
ENSMUSG00000031310	Zmym3	-	AF	98615037-98615180;98615498-98615555	0.0211263	0.998746	0.97762	0.023976	TRUE
ENSMUSG00000027610	Gss	-	AF	155413178-155413266;155418430-155418450	0.00126572	0.98472	0.983455	0.00999001	TRUE
ENSMUSG00000044348	Slc25a53	-	AL	133515655-133518160;133537322-133538348	0.00542135	0.999609	0.994188	0.02997	TRUE
ENSMUSG00000049550	Clip1	-	AF	124116661-124116699;124134261-124134356	0	0.998362	0.998362	0.0304695	TRUE
0	Slc25a14	+	MX	45977139-45977374;45981313-45981360	0	0.999421	0.999421	0.00367647	TRUE
ENSMUSG00000026418	Tnni1	+	AF	137678100-137678180;137695979-137696073	4.81e-05	1	0.999952	0.0244755	TRUE
ENSMUSG00000025142	Aspscr1	+	SE	120570426-120570560	0	1	1	0	TRUE
ENSMUSG00000039068	Zzz3	+	AF	152058489-152058547;152059658-152059725	0	1	1	0	TRUE

## Sheet: DSEs in RNA-seq
Differential alternative splicing events in the NGS-seq data using CASH analysis
AccID	Location	Exon	KO_Junc_Inclusive::Exclusive	Ctrl_Junc_Inclusive::Exclusive	KO_Exp_Inclusive::Exclusive	Ctrl_Exp_Inclusive::Exclusive	delta_PSI	P-Value	FDR	SplicingType
Rapgef6	chr11:54501046-54501626	27-28	19::64	168::34	24::89	186::128	-0.602768	0.00421786	0.920608	Cassette
Nasp	chr4:116283008-116283982	7	544::1309	2092::437	409::1707	1242::1548	-0.533626	3.3635e-11	2.12898e-07	Cassette
2700099C18Rik	chr17:95160838-95160944	4	47::100	128::25	97::171	120::144	-0.516873	3.88718e-10	1.47627e-06	Cassette_multi
Exo1	chr1:177826298-177826484	10	119::132	241::3	144::262	239::255	-0.513601	0.000792791	0.273715	A5SS
Grm4	chr17:27571478-27572413	8	21::20	46::0	8::48	24::38	-0.487805	0.0116304	0.998999	Cassette_multi
Zbtb7a	chr10:80600735-80600815	44198	21::49	33::9	19::13	27::6	-0.485714	0.0193133	0.998999	AltStart
Fam219a	chr4:41471348-41471399	2	11::49	34::18	25::86	34::51	-0.470513	0.00298482	0.726651	A5SS
Chrna4	chr2:180762903-180764277	5	62::52	168::6	62::117	101::116	-0.421658	0.0462455	0.998999	Cassette
Mettl8	chr2:70820024-70820252	4	37::115	58::30	64::168	84::116	-0.41567	0.0251591	0.998999	A3SS
Tiam1	chr16:89789370-89789836	30	73::51	94::0	145::242	137::198	-0.41129	0.0102442	0.998999	AltEnd
Arrb1	chr7:106745546-106745569	13	23::46	93::34	16::55	40::73	-0.39895	0.000285976	0.13576	Cassette
Sycp1	chr3:102736566-102736730	6	71::88	245::48	30::154	131::190	-0.389637	9.97979e-05	0.0666202	Cassette
Npcd	chr15:79634405-79634485	44322	29::56	39::15	28::374	37::378	-0.381046	0.0213607	0.998999	AltStart
Ccdc136	chr6:29369987-29370265	15-16	26::71	135::78	38::244	133::249	-0.365762	0.00506644	0.998999	Cassette
Pard6a	chr8:108225203-108225217	1	14::37	42::24	26::52	41::49	-0.361854	0.039828	0.998999	AltStart
Tcam1	chr11:106145357-106145677	4	33::19	82::1	23::55	42::59	-0.353336	0.0260171	0.998999	Cassette
Gm10390	chr5:120667710-120667790	before first	25::35	53::16	25::27	51::19	-0.351449	0.0252771	0.998999	AltStart
Tex15	chr8:34627819-34627899	before first	8::81	55::73	8::42	35::32	-0.3398	0.000729475	0.271436	AltStart
Igsf3	chr3:101236838-101236897	44322	2::79	41::76	3::92	18::81	-0.325736	0.000620177	0.246759	Cassette
Srsf10	chr4:135417686-135417792	3	308::183	2087::124	154::641	1058::1223	-0.316626	6.193e-12	5.87994e-08	Cassette_multi
Nudt14	chr12:114176756-114176768	4	55::26	66::1	300::318	294::236	-0.306062	0.0486003	0.998999	A3SS
1810019J16Rik	chr4:133074967-133075026	1	10::73	26::35	12::35	21::23	-0.305748	0.031568	0.998999	A5SS
Bclaf1	chr10:20044946-20045465	5	383::168	595::0	535::828	706::745	-0.3049	0.000491371	0.207348	A3SS
Agtpbp1	chr13:59595176-59595231	18	25::76	71::58	22::54	59::39	-0.302863	0.00156961	0.451596	AltEnd
Epb4.1	chr4:131518839-131518901	17	59::55	103::23	32::140	53::139	-0.299916	0.00268067	0.669779	Cassette_multi
Ktn1	chr14:48324095-48324163	23	136::134	212::58	86::193	120::177	-0.281481	1.83972e-06	0.00349345	Cassette
NM_001277903	chr7:4465183-4465215	5	31::17	74::6	17::30	35::38	-0.279167	0.0307385	0.998999	Cassette
Cdkn2aip	chr8:48798242-48798273	2	33::123	93::97	43::153	115::224	-0.277935	0.00486743	0.998999	A5SS
Mroh1	chr15:76262802-76262828	24	105::41	146::1	44::93	63::83	-0.274019	0.00697457	0.998999	Cassette
Trim3	chr7:112781891-112781917	1	49::50	99::30	54::82	99::103	-0.272492	0.0342234	0.998999	A5SS
R3hdm1	chr1:130059346-130059435	5	15::99	54::81	12::120	31::122	-0.268421	0.00624668	0.998999	Cassette_multi
Xlr5c	chrX:70530539-70530643	6	52::166	94::92	28::141	43::119	-0.266844	0.000614961	0.246759	AltEnd
Dclk2	chr3:86592544-86592556	17	5::69	23::46	46::118	80::116	-0.265766	0.0382736	0.998999	Cassette
9230110C19Rik	chr9:8023900-8023966	6	170::122	358::66	117::242	210::265	-0.262148	0.000118863	0.0666202	Cassette
Uspl1	chr5:149999284-149999452	3	28::157	90::130	21::99	43::106	-0.25774	0.00650065	0.998999	Cassette_multi
Tjp2	chr19:24248445-24248630	2	40::37	83::24	35::41	70::27	-0.25622	0.0243787	0.998999	AltStart
Fam13b	chr18:34650671-34650766	44354	76::118	142::78	47::177	66::159	-0.253702	0.00245402	0.646383	Cassette
Rif1	chr2:51972188-51972265	32	219::199	324::94	117::338	157::290	-0.251196	1.98354e-07	0.000538077	Cassette
Ip6k2	chr9:108699538-108700509	2	216::190	306::85	227::440	311::383	-0.250589	0.00844239	0.998999	Cassette_multi
Clk4	chr11:51086580-51086670	4	47::99	81::62	136::158	134::164	-0.244516	0.0298518	0.998999	Cassette
Dennd2a	chr6:39477481-39477582	44198	12::98	41::77	12::153	25::151	-0.238367	0.0255222	0.998999	Cassette
Lrrfip1	chr1:92950235-92950300	2	31::67	66::54	30::67	64::40	-0.233673	0.0221341	0.998999	AltStart
Stag3	chr5:138721812-138721848	1	66::32	126::13	190::91	273::114	-0.233005	0.0269292	0.998999	A5SS
Cnot4	chr6:35014889-35014898	7	8::116	40::97	64::105	76::125	-0.227455	0.0164395	0.998999	A5SS
Ccdc136	chr6:29365431-29365655	12	341::109	526::14	186::271	269::313	-0.216296	0	0	Cassette
Zbtb32	chr7:31375652-31375720	4	72::132	139::106	53::223	98::235	-0.214406	0.0428195	0.998999	Cassette
Thap7	chr16:17531071-17531118	1	7::140	35::99	83::151	96::98	-0.213575	0.0116286	0.998999	A5SS
Xlr5b	chrX:70401809-70401907	7	359::144	714::57	197::360	353::428	-0.212352	0.00548394	0.998999	Cassette
Mmaa	chr8:81798772-81798875	44259	9::188	42::124	14::198	34::140	-0.207327	0.00880515	0.998999	Cassette
Pan2	chr10:127755219-127755421	23	610::165	959::13	306::518	507::578	-0.199529	0.000237006	0.115398	Cassette
Atpbd4	chr2:114348780-114348874	7	169::86	218::35	94::184	114::156	-0.198915	0.00141611	0.426833	Cassette
Rundc3b	chr5:8512261-8512407	44417	33::134	68::104	20::174	35::147	-0.197744	0.0463268	0.998999	Cassette
Ccdc172	chr19:58611752-58611854	7	125::45	319::26	85::193	172::247	-0.189344	0.000650319	0.252018	Cassette
Zfp207	chr11:80206586-80206678	9	853::837	1247::553	450::1421	663::1397	-0.188044	0.0121953	0.998999	Cassette
Donson	chr16:91681402-91681469	9	132::32	246::2	152::179	238::249	-0.187057	0.0113502	0.998999	Cassette
Helz	chr11:107416833-107416889	44230	129::60	180::27	72::145	98::119	-0.187026	0.00587185	0.998999	Cassette
Syne2	chr12:77201015-77201083	106-107	136::229	216::171	84::292	122::307	-0.185537	0.0368936	0.998999	Cassette
Zfyve9	chr4:108365925-108366101	3	312::98	366::21	165::252	206::181	-0.184761	9.31531e-05	0.0655142	Cassette
Ndufaf7	chr17:79344281-79344424	8	301::131	406::57	177::307	232::295	-0.180131	0.0223292	0.998999	Cassette
Phf11d	chr14:59966244-59967888	11	115::25	157::0	42::19	41::3	-0.178571	0.0180467	0.998999	AltEnd
Atp13a1	chr8:72323661-72323731	14	167::155	202::88	166::371	198::342	-0.177918	0.027452	0.998999	A3SS
Tmcc1	chr6:116097246-116097311	44198	5::118	28::101	6::90	16::87	-0.176404	0.0442696	0.998999	Cassette
Ppfibp1	chr6:146948184-146948216	10	15::159	47::132	9::176	24::165	-0.176363	0.00971106	0.998999	Cassette
Pphln1	chr15:93250715-93250921	3	414::530	615::386	231::750	334::686	-0.175826	6.87552e-07	0.00163199	Cassette
Zfp462	chr4:55029686-55029757	44291	41::251	100::217	35::278	84::273	-0.175046	0.000453274	0.198345	Cassette
Ccdc77	chr6:120281830-120282049	10	88::21	166::3	43::78	86::79	-0.174909	0.0132828	0.998999	Cassette
Ubn1	chr16:5081987-5082076	18	276::141	464::94	176::394	277::411	-0.169671	0.00127917	0.404834	Cassette
4930447C04Rik	chr12:74016343-74016469	4	186::49	390::16	101::138	209::187	-0.169102	0.00140701	0.426833	Cassette
NR_077059	chr11:85635534-85635614	44198	88::201	143::161	48::22	75::31	-0.165896	0.0294762	0.998999	AltEnd
Polb	chr8:23747571-23747626	11	112::35	236::19	157::168	281::275	-0.163585	0.00629739	0.998999	A3SS
Xlr5a	chrX:70355268-70355366	7	289::101	561::60	151::395	270::443	-0.162356	0.013369	0.998999	Cassette
Snx10	chr6:51519793-51519907	44259	2::194	35::168	6::205	30::174	-0.16221	0.00112685	0.375401	Cassette
Kctd3	chr1:190816442-190816632	9	243::62	340::15	118::191	190::187	-0.161025	0.0258987	0.998999	Cassette
G2e3	chr12:52464939-52465007	11	20::171	104::290	33::191	57::311	-0.159247	0.0111864	0.998999	Cassette
Trit1	chr4:122729309-122729418	9	123::58	253::49	79::134	143::179	-0.15819	0.0303519	0.998999	Cassette
Lyar	chr5:38614373-38614470	44198	253::605	388::470	144::465	222::435	-0.157343	4.74451e-05	0.0450467	Cassette
9430008C03Rik	chr2:158186806-158186932	2	26::182	51::130	46::263	82::209	-0.156768	0.0295561	0.998999	A3SS
Dgkz	chr2:91803443-91803523	1	415::143	498::56	428::137	508::53	-0.155189	0.000908207	0.307963	AltStart
Ndel1	chr11:68639672-68639706	44417	199::196	291::154	121::466	176::407	-0.150135	0.0136249	0.998999	Cassette
Pstk	chr7:138517050-138517344	2	284::211	415::159	145::353	211::326	-0.149259	0.013378	0.998999	Cassette
Kif3a	chr11:53404219-53404227	10	186::80	299::55	104::293	122::336	-0.145385	0.0329397	0.998999	Cassette
Klhl12	chr1:136355005-136355043	2	9::252	48::224	24::260	55::270	-0.141988	0.0081383	0.998999	A3SS
Dhx30	chr9:110019343-110019423	44198	1::119	23::134	9::32	45::36	-0.138163	0.0228443	0.998999	AltStart
Slc4a1ap	chr5:31848553-31848639	44480	225::247	356::224	107::286	174::335	-0.137098	0.0218332	0.998999	Cassette
Lsm14a	chr7:35142785-35142961	5	982::246	1239::84	524::719	667::680	-0.136834	0.00375947	0.839867	Cassette
Uhrf1	chr17:56450250-56450259	5	921::278	855::90	683::1241	593::1007	-0.136622	3.31307e-05	0.0331115	A5SS
Ddhd1	chr14:46218777-46218860	13	264::150	510::150	135::315	250::435	-0.135046	0.0148571	0.998999	Cassette
Ttc3	chr16:94591973-94592053	before first	331::134	276::51	309::49	251::39	-0.132209	0.0191936	0.998999	AltEnd
Map4k4	chr1:40068495-40068686	24	786::381	851::206	465::766	477::639	-0.131587	7.01357e-05	0.0534333	Cassette
Slc20a2	chr8:23617046-23617126	44198	4::166	15::82	5::156	17::116	-0.13111	0.0344501	0.998999	AltStart
Eps15	chr4:109055390-109055571	24	933::235	1216::93	527::332	693::314	-0.130152	0.000213838	0.108544	Cassette
Wac	chr18:7910514-7910822	8	612::144	646::42	309::446	358::361	-0.12943	0.00541446	0.998999	Cassette
NM_001277321	chr9:21204896-21207388	18-19	296::816	410::631	277::1068	327::897	-0.127665	0.021766	0.998999	Cassette
Ilf3	chr9:21204896-21207388	19	296::816	410::631	277::1020	327::871	-0.127665	0.0266848	0.998999	Cassette
Hk1	chr10:61754723-61754791	13	5::196	50::281	6::228	25::317	-0.126182	0.0340232	0.998999	Cassette
Acly	chr11:100364474-100364503	14	683::718	1024::645	340::1151	509::1238	-0.126032	0.01373	0.998999	Cassette
Mmd	chr11:90112085-90112165	44198	1023::452	859::192	959::387	838::151	-0.123758	8.49664e-07	0.0017927	AltEnd
Ccdc28b	chr4:129301058-129301133	1	335::55	332::6	191::69	198::26	-0.123274	0.0213669	0.998999	A5SS
Immt	chr6:71803167-71803262	6	132::334	235::344	88::469	130::534	-0.12261	0.026893	0.998999	Cassette
Kat7	chr11:95137757-95137863	14	948::258	1303::133	492::704	659::721	-0.121312	2.8157e-05	0.03196	Cassette
Fubp1	chr3:151889172-151889181	17	500::418	698::358	577::1126	727::1309	-0.116323	0.0202791	0.998999	A5SS
Bora	chr14:99452737-99452782	4	121::19	244::5	78::105	131::154	-0.115634	0.00725371	0.998999	Cassette
Scamp4	chr10:80073773-80073874	5	756::350	743::192	393::518	409::464	-0.111108	0.0176084	0.998999	Cassette
Col13a1	chr10:61306316-61306402	39	342::51	297::6	136::257	128::198	-0.109969	0.00206997	0.569662	Cassette
Fubp3	chr2:31467623-31467755	13-14	51::383	81::276	44::421	67::333	-0.109379	0.0165321	0.998999	Cassette
Pik3ca	chr3:32343602-32343695	44417	3::180	23::162	3::191	13::188	-0.107931	0.0494716	0.998999	Cassette
Apitd1	chr4:148506491-148506541	2	9::280	28::174	33::360	46::263	-0.107472	0.0247477	0.998999	A3SS
Rnps1	chr17:24554983-24555173	3	2345::714	2878::420	1218::1713	1488::1663	-0.10606	0.000119284	0.0666202	Cassette
Chmp2a	chr7:13618141-13618170	3	1540::361	1228::113	1558::2043	1299::1536	-0.105635	0.000459592	0.198345	Cassette
Gpbp1l1	chr4:116230332-116230433	1	261::47	272::14	186::49	203::18	-0.103646	0.0441513	0.998999	AltStart
Usp12	chr5:147574777-147574990	3	358::44	427::5	175::200	179::210	-0.0978787	0.00343731	0.786398	Cassette
Plaa	chr4:94256572-94256765	2	1561::238	1547::56	739::759	710::681	-0.0973612	0.0332123	0.998999	Cassette
Add1	chr5:34971785-34971821	15	89::917	167::732	109::943	138::848	-0.0972928	0.0164841	0.998999	Cassette
Ccdc136	chr6:29364786-29364980	11	567::79	603::16	309::362	306::310	-0.0964429	0.000623753	0.246759	Cassette
Kctd3	chr1:190806889-190807173	11	253::27	340::0	147::165	168::172	-0.0964286	0.0173694	0.998999	Cassette_multi
Pias2	chr18:77385442-77385678	14	144::798	231::698	91::254	123::208	-0.0957882	0.0226883	0.998999	AltEnd
Gnas	chr2:174123363-174125718	3	45::139	54::105	51::16	48::44	-0.0950574	0.0469493	0.998999	AltStart
Tarbp2	chr15:102350906-102351008	3	1242::282	1456::144	634::952	753::873	-0.0950394	0.000110983	0.0666202	Cassette
Pi4ka	chr16:17386329-17386422	3	201::20	254::0	113::139	136::139	-0.0904977	0.0129621	0.998999	Cassette
C330027C09Rik	chr16:49014078-49014188	16	383::42	424::4	183::262	218::218	-0.0894777	0.000683416	0.259548	Cassette
Ergic2	chr6:148151547-148151647	44259	20::603	64::466	15::629	57::514	-0.088652	0.0150301	0.998999	Cassette
Baz1b	chr5:135709512-135709541	13-14	11::482	61::493	17::565	32::607	-0.0877959	0.0323804	0.998999	Cassette
Zcrb1	chr15:93221885-93221996	4	1032::142	1565::56	608::566	913::666	-0.0864074	0.0352337	0.998999	Cassette
Bckdha	chr7:26434247-26434297	44198	53::595	107::532	33::591	57::557	-0.085659	0.0228059	0.998999	Cassette
Prr12	chr7:52296149-52296222	44354	1::293	33::338	3::216	20::267	-0.0855474	0.0052403	0.998999	Cassette
Eif5	chr12:112780991-112781052	9	1301::158	1660::40	1311::1434	1593::1599	-0.0847639	5.86204e-05	0.0530068	Cassette
Mknk2	chr10:80134760-80134819	1	46::523	122::623	84::633	160::771	-0.0829148	0.0184785	0.998999	A3SS
Scaf11	chr15:96246160-96246378	13	1205::151	1431::42	604::982	738::954	-0.0828437	0.0216973	0.998999	Cassette
2700094K13Rik	chr2:84510144-84510169	3	1289::424	1261::254	1414::2578	1322::2236	-0.0798622	0.00906747	0.998999	A5SS
Abhd16a	chr17:35228764-35228952	44291	4::345	28::285	3::350	22::289	-0.0779956	0.0334112	0.998999	Cassette
Trpc4ap	chr2:155467325-155467426	12	917::260	1007::168	515::696	538::661	-0.0779219	0.00657529	0.998999	Cassette
2310008H09Rik	chr7:125991963-125992011	5	406::39	380::4	449::482	397::355	-0.0772238	0.0322766	0.998999	A5SS
Traf7	chr17:24651774-24651811	5	28::585	69::496	105::591	142::540	-0.0764469	0.0100685	0.998999	A3SS
Gemin5	chr11:57952997-57953110	17	451::46	616::11	251::259	349::265	-0.0750115	0.000748545	0.271436	Cassette
Mcm10	chr2:4928113-4928247	5	321::26	378::0	186::214	207::211	-0.074928	0.00563728	0.998999	Cassette
Slc25a19	chr11:115485513-115485682	3	186::15	278::0	104::64	172::74	-0.0746269	0.0428221	0.998999	Cassette
Csnk1d	chr11:120841980-120842326	44230	0::553	37::460	20::619	28::530	-0.0744467	0.0255164	0.998999	Cassette
Erlec1	chr11:30835368-30835445	44512	19::382	49::354	10::368	35::349	-0.0742065	0.0312301	0.998999	Cassette
Lsm14a	chr7:35132945-35133001	10	1086::318	989::178	523::671	456::611	-0.0739679	0.00699986	0.998999	Cassette
Hnrnpc	chr14:52717690-52717715	2	3281::1119	3063::690	1321::2339	1229::2091	-0.0704653	0.0172083	0.998999	Cassette
Cyb5r1	chr1:136304394-136304981	6	15::392	32::267	23::470	54::387	-0.0701684	0.010772	0.998999	A3SS
Dnajc19	chr3:33967083-33967174	44354	1301::464	1464::350	679::1289	763::1187	-0.0699457	0.0307089	0.998999	Cassette_multi
Fxr1	chr3:33967083-33967174	17	1301::464	1464::350	679::1068	763::995	-0.0699457	0.0311186	0.998999	Cassette_multi
Rchy1	chr5:92390065-92390091	3	3::465	36::446	23::334	41::311	-0.0682785	0.00248491	0.646383	Cassette
Cd82	chr2:93260712-93260912	12	514::48	516::9	275::338	244::271	-0.0682664	0.0183993	0.998999	Cassette_multi
Ola1	chr2:72975631-72975712	8	22::736	71::661	17::748	50::609	-0.0679708	0.0424486	0.998999	AltEnd
Rbm5	chr9:107652339-107652423	16	580::87	763::52	330::402	422::493	-0.0666311	0.0327104	0.998999	Cassette
Fnbp1l	chr3:122322111-122322448	1	1::276	15::199	4::219	19::169	-0.0664833	0.0341558	0.998999	A5SS
Elp5	chr11:69788542-69788762	5	1426::177	1341::62	850::851	820::724	-0.0662269	0.00762627	0.998999	Cassette
Hadhb	chr5:30481862-30481879	1	449::34	469::3	429::52	447::58	-0.0640374	0.00293491	0.723779	AltStart
Ret	chr6:118112409-118112489	18-19	43::936	107::886	77::608	152::541	-0.0638319	0.000217214	0.108544	AltEnd
Fbxo31	chr8:124090175-124090246	2	771::68	1198::21	369::406	589::544	-0.0638216	0.00195242	0.545213	Cassette_multi
B4galt2	chr4:117546999-117547242	44417	38::672	63::475	53::762	79::607	-0.0635792	0.027583	0.998999	Cassette
Ifi27l1	chr12:104674993-104675025	44259	6::401	26::309	58::615	62::491	-0.0628699	0.0437301	0.998999	Cassette
Arfgap2	chr2:91109227-91109268	8	5::360	29::352	16::403	17::382	-0.0624169	0.0234801	0.998999	Cassette
Tmem70	chr1:16655789-16655948	44198	11::486	31::338	19::485	40::359	-0.061878	0.0121311	0.998999	Cassette
Fyn	chr10:39187715-39187827	44259	34::1022	87::846	18::1150	51::983	-0.0610506	0.000106729	0.0666202	Cassette
Zmym3	chrX:98611506-98611800	7	1069::128	1260::61	576::716	683::769	-0.0607569	0.0178023	0.998999	Cassette
Brd8	chr18:34761857-34761901	21	587::47	651::9	369::464	386::476	-0.0604961	0.0243166	0.998999	Cassette_multi
Scml2	chrX:157692962-157693113	25-26	108::1544	217::1509	64::428	136::361	-0.0603489	0.000757603	0.271436	Cassette
Ube2e2	chr14:19559878-19559919	44259	0::310	17::267	2::316	9::279	-0.0598592	0.029738	0.998999	Cassette
Hspa14	chr2:3428287-3428369	3	1737::119	1728::10	918::1017	927::916	-0.0583626	7.03477e-05	0.0534333	Cassette_multi
Ntan1	chr16:13834774-13834887	9	754::109	986::72	916::499	1136::504	-0.0582507	0.0175593	0.998999	Cassette
Pdxdc1	chr16:13834774-13834887	25	757::109	986::72	916::240	1136::244	-0.0578131	0.0230676	0.998999	Cassette
Blvra	chr2:126908668-126908786	3	461::34	484::6	234::255	254::238	-0.056442	0.0276092	0.998999	Cassette
Stau1	chr2:166777826-166777972	7	1024::78	1684::25	571::664	913::905	-0.056152	0.000348399	0.16136	Cassette
Mrpl33	chr5:31916976-31916994	2	1634::131	1440::32	590::1501	531::1224	-0.0524818	2.07469e-05	0.0262641	Cassette
Plxnb2	chr15:88987616-88987637	36	416::24	437::1	407::463	410::440	-0.0522623	0.026393	0.998999	A5SS
Dgcr2	chr16:17845228-17845286	8	3::454	24::385	35::545	59::510	-0.0521152	0.0402849	0.998999	A3SS
Ap1m1	chr8:74777374-74777532	9	1066::63	1079::4	592::656	591::600	-0.0521082	0.02518	0.998999	Cassette
Tex11	chrX:98073514-98073564	25	0::306	18::329	2::372	28::437	-0.0518732	0.0368557	0.998999	AltEnd
Nup155	chr15:8093776-8093856	23-24	0::346	15::277	2::377	15::332	-0.0513699	0.0460307	0.998999	AltEnd
Wdhd1	chr14:47864962-47865132	22	887::49	1115::4	472::512	564::610	-0.0487758	0.00725169	0.998999	Cassette
Ssrp1	chr2:84878111-84878126	3	1050::74	1195::27	971::978	1064::1170	-0.0437414	0.0166603	0.998999	A5SS
Col3a1	chr1:45396719-45396783	36	9490::434	8840::3	9909::9636	9168::8826	-0.0433931	3.18371e-05	0.0331115	A3SS
Col3a1	chr1:45396222-45396257	35	9491::434	8840::3	9465::8304	9013::8021	-0.0433887	3.77922e-06	0.00652397	A5SS
Ubr5	chr15:37915627-37915633	47	15::918	52::839	201::792	210::742	-0.0422842	0.00754716	0.998999	A5SS
Tmem39a	chr16:38575856-38575939	5	523::23	512::0	253::337	245::288	-0.0421245	0.0316185	0.998999	Cassette_multi
Ccna2	chr3:36465463-36465596	7	1876::94	2421::17	1026::1050	1291::1242	-0.0407428	0.000184682	0.0974149	Cassette
Slc9a3r1	chr11:115038538-115038691	3	1642::99	1680::28	823::890	826::840	-0.0404704	0.00544717	0.998999	Cassette
Pitpnb	chr5:111789336-111789416	44385	0::459	16::381	2::518	17::423	-0.0403023	0.0296472	0.998999	AltEnd
Zfand6	chr7:91767695-91767768	44354	3::704	25::558	102::778	104::651	-0.0386384	0.00779621	0.998999	Cassette
Ssr4	chrX:71034394-71034492	44230	18::977	39::661	19::1100	26::792	-0.0376238	0.0274558	0.998999	Cassette
Fam53a	chr5:33953081-33953135	4	719::30	712::2	398::609	350::609	-0.0372523	0.0058853	0.998999	Cassette_multi
Cdca7l	chr12:119115652-119115845	44449	4::747	30::679	3::690	27::600	-0.0369869	0.00222349	0.60317	Cassette
Vapb	chr2:173564089-173564169	44198	0::597	22::591	11::701	28::634	-0.0358891	0.0149943	0.998999	AltEnd
Otud5	chrX:7450966-7451079	8	1056::49	1146::13	539::700	575::762	-0.0331273	0.0156723	0.998999	Cassette
Hjurp	chr1:90164523-90164601	7	1030::37	1137::5	565::853	604::867	-0.0302984	0.00150003	0.438655	Cassette
6430706D22Rik	chr1:90164523-90164601	2	1030::37	1137::5	565::602	604::644	-0.0302984	0.00150153	0.438655	Cassette
Nosip	chr7:52331680-52331798	6	770::24	814::0	410::489	427::470	-0.0302267	0.010599	0.998999	Cassette
Eif4g1	chr16:20687791-20688059	28-29	9::1851	60::1668	21::1710	57::1506	-0.0298835	0.0123315	0.998999	Cassette
Gm7334	chr16:78371871-78371987	44230	19::1267	44::944	19::1350	42::1067	-0.0297599	0.0106317	0.998999	Cassette
Cct2	chr10:116500216-116500296	44198	54::2195	118::2098	71::504	146::484	-0.0292384	0.0304172	0.998999	AltStart
Pan2	chr10:127757304-127757501	25	933::29	1101::1	510::480	574::470	-0.0292381	0.00884181	0.998999	Cassette
Mcm4	chr16:15635142-15635237	6	1127::37	1082::3	582::642	568::564	-0.029022	0.00574035	0.998999	Cassette
Dcaf13	chr15:38950257-38950456	2	1403::46	1425::6	766::718	807::681	-0.0275532	0.0120021	0.998999	Cassette
Aaas	chr15:102169072-102169156	15	1723::59	1566::9	930::668	870::603	-0.0273946	0.00396161	0.874734	Cassette
Eri3	chr4:117313049-117313131	44385	0::846	25::945	2::967	14::1042	-0.0257732	0.0118936	0.998999	Cassette
Dctn2	chr10:126714311-126714376	9	1166::41	1444::13	629::673	759::734	-0.0250461	0.0100864	0.998999	Cassette
Qdpr	chr5:45827537-45827623	44354	2::1009	23::854	5::1170	16::1009	-0.0242475	0.0184648	0.998999	Cassette
Tex101	chr7:25456971-25457055	1	1046::25	1023::0	730::154	735::147	-0.0233427	0.0276451	0.998999	A5SS
Rnaset2b	chr17:8328504-8328586	44322	0::977	19::800	23::993	35::797	-0.023199	0.00835891	0.998999	Cassette
AI314180	chr4:58820097-58820137	45-46	0::1005	25::1061	3::899	18::952	-0.0230203	0.00900167	0.998999	Cassette
Nol7	chr13:43496666-43496787	6	1923::52	1793::8	1021::1071	937::979	-0.0218871	0.046917	0.998999	Cassette
Suds3	chr5:117549310-117549331	9	1407::38	1630::13	662::744	758::824	-0.0183852	0.0448244	0.998999	Cassette
Prmt7	chr8:108751111-108751219	5	1184::23	1320::2	646::636	712::694	-0.0175427	0.0295568	0.998999	Cassette
Ube2b	chr11:51808896-51808901	3	1662::29	1687::0	1415::1855	1416::1804	-0.0171496	0.0450279	0.998999	A3SS
Lnx1	chr5:74991864-74993261	14	937::0	765::0	247::144	206::219	0	0.0337566	0.998999	A5SS
Vps25	chr11:101117323-101117411	4	1762::2	1198::23	933::891	653::663	0.0177032	0.0178023	0.998999	Cassette
Tcf3	chr10:79890207-79890265	44259	18::889	0::1079	13::921	2::1120	0.0198456	0.0100021	0.998999	Cassette
Tagln2	chr1:174434409-174434481	44198	30::1379	1::1130	33::1739	8::1458	0.0204075	0.0152827	0.998999	Cassette
Kdm2b	chr5:123323748-123323828	24-25	14::573	0::722	24::494	4::583	0.0238501	0.0210698	0.998999	AltStart
Piwil2	chr14:70795135-70795248	15	1403::10	1387::45	739::757	737::753	0.0243474	0.0256028	0.998999	Cassette
Nr2f6	chr8:73904752-73904832	44198	20::703	2::892	52::457	21::528	0.0254254	0.00938954	0.998999	AltStart
Ptp4a2	chr4:129502424-129502456	44230	29::955	1::887	29::1054	7::1037	0.0283454	0.0032724	0.767156	Cassette
Ypel5	chr17:73189210-73189290	44198	20::629	1::631	33::50	20::49	0.0292344	0.0491973	0.998999	AltStart
Rnf138	chr18:21176320-21176326	5	684::4	561::23	294::654	241::542	0.0335696	0.0245319	0.998999	A3SS
Wnk1	chr6:119894719-119894802	23	719::2	689::26	357::360	348::367	0.0335897	0.0176933	0.998999	Cassette
Nudcd3	chr11:6013207-6013246	5	18::422	3::447	58::476	18::427	0.0342424	0.0484293	0.998999	A5SS
Atp6v1h	chr1:5091151-5091204	7	1209::25	797::46	601::662	390::461	0.0343077	0.0202245	0.998999	Cassette
Trim27	chr13:21282462-21282555	44354	26::669	1::585	22::531	11::456	0.0357036	0.0282978	0.998999	Cassette
Nop58	chr1:59745414-59745463	44198	85::1290	29::1138	45::1342	20::1118	0.0369681	0.0486474	0.998999	Cassette
Psme3	chr11:101178335-101178409	44198	104::1565	37::1509	52::1706	27::1603	0.03838	0.00622442	0.998999	Cassette
Glyr1	chr16:5048407-5048446	44230	23::461	5::594	17::541	8::684	0.0391734	0.0333751	0.998999	Cassette
Fam168b	chr1:34880865-34880900	4	70::855	29::805	37::840	14::747	0.0409035	0.0460011	0.998999	Cassette
Kdm2b	chr5:123335117-123335206	15-16	21::397	0::414	19::408	3::455	0.0502392	0.0318108	0.998999	Cassette
Mest	chr6:30690240-30690343	3	275::1632	134::1319	154::1579	91::1265	0.0519826	0.0473768	0.998999	Cassette
Ppid	chr3:79400014-79400120	44259	38::583	3::759	137::782	103::1006	0.0572546	6.6283e-05	0.0534333	Cassette
Rcbtb2	chr14:73551340-73551422	3	420::4	300::22	226::59	157::52	0.058889	0.0173038	0.998999	Cassette
Dgcr8	chr16:18255805-18255910	13-14	31::397	5::380	36::447	42::386	0.0594429	0.0485931	0.998999	Cassette
Aasdhppt	chr9:4303094-4303215	3	493::9	445::38	275::305	263::281	0.0607467	0.0231956	0.998999	Cassette
Kctd18	chr1:58022967-58023092	44259	20::247	5::362	46::287	27::381	0.0612824	0.0413224	0.998999	Cassette
Mpdz	chr4:80930481-80930603	43	487::0	373::25	236::257	189::226	0.0628141	0.00722612	0.998999	Cassette
Cops7a	chr6:124909619-124909655	9	788::137	751::202	1022::200	917::283	0.0638541	0.0346154	0.998999	AltEnd
Usp28	chr9:48816177-48816269	44322	14::189	1::270	32::204	11::255	0.0652755	0.0334516	0.998999	Cassette
Metap1	chr3:138136241-138136317	44354	25::293	4::310	25::303	5::351	0.0658775	0.0324579	0.998999	Cassette
Tcl1	chr12:106456869-106456918	2	478::11	328::32	537::653	351::475	0.066394	0.0480646	0.998999	A5SS
Gnpnat1	chr14:46001688-46001753	44259	47::560	5::483	61::609	51::511	0.0671841	0.00238366	0.637513	Cassette
Lrrfip2	chr9:111095551-111095622	44385	372::12	342::40	192::214	182::224	0.073462	0.0417828	0.998999	Cassette
Cdc7	chr5:107403620-107403715	9	575::54	435::85	372::364	282::317	0.077611	0.0317127	0.998999	Cassette
Zfp451	chr1:33822861-33822943	13-14	29::244	7::295	24::346	10::379	0.0830483	0.0257949	0.998999	Cassette
Ppp3cb	chr14:21322469-21322498	13	494::46	355::72	311::470	214::409	0.0834331	0.02566	0.998999	Cassette
Mapk1	chr16:17038527-17038532	8	912::128	769::201	1237::1380	1184::1311	0.0841396	0.00479448	0.998999	A5SS
Sf3b3	chr8:113353419-113353447	44512	157::660	104::867	67::715	48::875	0.0850604	0.00077255	0.271666	Cassette
Macf1	chr4:123041300-123041317	94	677::117	418::127	253::552	150::459	0.0856724	0.015642	0.998999	Cassette
Naa35	chr13:59719592-59719639	14-15	94::492	42::537	51::513	34::553	0.0878707	0.00309398	0.743692	Cassette
Luc7l2	chr6:38521042-38521088	44230	129::603	53::547	65::722	26::636	0.0878962	0.0257743	0.998999	Cassette
Prune	chr3:95072440-95072513	44198	23::221	1::222	21::261	2::272	0.089778	0.0267152	0.998999	Cassette
Cadm1	chr9:47644800-47644853	44449	35::256	9::344	19::380	4::452	0.0947792	0.00333257	0.771735	Cassette
Dazl	chr17:50424321-50424371	8	6779::226	5214::761	3454::3807	2664::3567	0.0951013	5.84872e-06	0.00854317	Cassette_multi
S100pbp	chr4:128866317-128866397	44198	17::140	2::164	22::35	7::42	0.0962321	0.0393138	0.998999	AltStart
Psma4	chr9:54799151-54799235	44198	173::577	97::626	123::530	86::542	0.0965035	0.0408568	0.998999	Cassette
Shroom3	chr5:93391389-93391656	12	18::127	7::251	49::144	23::223	0.0970061	0.00429785	0.927408	A5SS
Srbd1	chr17:86396846-86396887	19-20	22::180	2::195	10::245	3::249	0.0987586	0.0340121	0.998999	Cassette
Hnrnpc	chr14:52701464-52701503	4	1532::1107	1224::1319	1630::2582	1359::2540	0.0992017	0.0064551	0.998999	A5SS
Mapkapk5	chr5:121988586-121988634	44259	28::179	10::273	26::215	14::288	0.09993	0.028697	0.998999	Cassette
Kazn	chr4:141702721-141702827	44354	29::227	3::296	41::247	16::293	0.103248	0.00162249	0.459842	Cassette
Tcf7	chr11:52067388-52067464	9	468::25	455::83	745::922	695::930	0.103565	0.00121113	0.389798	AltEnd
Txnrd1	chr10:82335683-82335757	4	145::716	37::542	210::713	70::484	0.104506	0.000115355	0.0666202	Cassette_multi
Rnf6	chr5:147030841-147030918	5	30::238	2::272	17::262	6::255	0.104641	0.00776152	0.998999	Cassette
Trmt11	chr10:30313921-30313994	3	266::3	182::24	145::187	89::140	0.105352	0.00486319	0.998999	Cassette_multi
Poc1a	chr9:106228615-106228657	44449	27::224	0::309	13::268	3::324	0.10757	0.000116524	0.0666202	Cassette
Mier1	chr4:102834377-102834447	15-16	95::349	45::382	65::371	39::374	0.108578	0.013411	0.998999	Cassette
NM_001277219	chr11:75514047-75514127	44230	62::259	25::284	68::179	21::175	0.11224	0.0155747	0.998999	AltEnd
Rabif	chr1:136397744-136397798	44198	53::237	22::290	32::259	17::214	0.112246	0.020641	0.998999	Cassette
Adk	chr14:21873167-21873238	44198	25::174	3::223	13::247	3::276	0.112354	0.0086997	0.998999	Cassette
Mrpl11	chr19:4963665-4963689	4	215::519	110::502	241::728	135::611	0.113177	0.0065271	0.998999	A5SS
0610010K14Rik	chr11:70049499-70049526	4	390::1411	179::1640	562::2178	396::2136	0.118141	0.0130159	0.998999	A5SS
Rffl	chr11:82624530-82624613	8	370::73	335::133	197::281	178::297	0.119402	0.0171922	0.998999	Cassette
Tle3	chr9:61242489-61242519	6	267::305	197::372	319::580	260::575	0.120562	0.0327949	0.998999	A5SS
Cabin1	chr10:75130760-75130840	29-30	59::192	33::262	42::240	20::305	0.123195	0.0286946	0.998999	AltStart
Gm21693	chrY:2191002-2191152	44198	809::1421	293::940	482::1968	172::1197	0.125148	5.6534e-06	0.00854317	Cassette
Ehmt1	chr2:24696156-24696299	11	403::64	240::86	203::229	118::212	0.126759	0.0293572	0.998999	Cassette
Dnpep	chr1:75313466-75313592	2	148::256	106::340	105::64	67::85	0.128668	0.0255768	0.998999	AltStart
Plekhm1	chr11:103236049-103236129	44385	17::97	4::203	38::109	17::141	0.129799	0.0078908	0.998999	AltStart
Ino80e	chr7:133997003-133997094	44291	188::520	95::605	116::608	87::655	0.129822	0.000380629	0.17209	Cassette
Jmjd6	chr11:116701152-116701245	44291	181::253	145::362	190::452	113::545	0.131055	0.0412637	0.998999	Cassette_multi
Tcf12	chr9:71716806-71716877	17	279::144	174::156	170::353	117::297	0.132302	0.0436207	0.998999	Cassette
Dtnb	chr12:3754096-3754116	17	141::259	100::358	72::344	50::424	0.134159	0.0154754	0.998999	Cassette
Fiz1	chr7:4964811-4964844	3	23::109	5::131	24::18	8::20	0.137478	0.0453009	0.998999	AltStart
Ppfia1	chr7:151674596-151674622	25	172::468	84::570	75::580	38::634	0.14031	0.00120626	0.389798	Cassette_multi
Ccdc28b	chr4:129300878-129300997	44198	95::311	32::314	76::420	30::389	0.141505	0.00141421	0.426833	Cassette
Trappc13	chr13:104942245-104942262	9	306::242	172::244	113::408	61::365	0.144933	0.0035189	0.795481	Cassette
Mllt4	chr17:14027970-14028005	29-30	170::192	117::245	82::278	61::274	0.146409	0.0256293	0.998999	Cassette
Tmem41a	chr16:21946074-21946227	2	411::23	219::55	228::165	126::151	0.147735	0.00574432	0.998999	Cassette
Gyltl1b	chr2:92209425-92209529	7	392::58	408::157	238::313	259::447	0.148987	0.00713597	0.998999	Cassette
Usp48	chr4:137192849-137192902	20	208::142	167::210	123::296	101::342	0.151315	0.0309835	0.998999	Cassette
Hsf1	chr15:76329562-76329645	44449	155::229	86::266	120::387	85::405	0.159328	0.00870712	0.998999	Cassette
Susd3	chr13:49335852-49336040	3	211::19	127::41	127::125	86::129	0.161439	0.0400267	0.998999	Cassette
Erc1	chr6:119728006-119728089	7	142::17	133::50	66::64	64::77	0.166306	0.0444502	0.998999	Cassette
Leng8	chr7:4094861-4094911	44417	239::229	136::264	181::446	142::399	0.170684	0.026527	0.998999	Cassette
Tubgcp3	chr8:12658480-12658588	44259	36::118	13::200	23::139	7::201	0.172733	0.00256215	0.648702	Cassette
Ccdc92	chr5:125316850-125316936	44259	31::95	12::161	21::131	14::227	0.176668	0.0367264	0.998999	Cassette
Polb	chr8:23759275-23759304	44259	36::144	5::214	22::178	14::230	0.177169	0.00636957	0.998999	Cassette
Tomm5	chr4:45119711-45119760	2	375::812	108::673	193::713	73::516	0.177638	4.21541e-09	1.33411e-05	Cassette
Slc45a4	chr15:73475324-73475404	before first	11::43	2::79	14::45	3::86	0.179012	0.0418514	0.998999	AltStart
Ovca2	chr11:75003846-75003901	before first	12::52	0::114	14::36	4::60	0.1875	0.0122543	0.998999	A5SS
Dph1	chr11:75003846-75003901	1	12::52	0::114	14::35	4::57	0.1875	0.0137378	0.998999	A5SS
Ggnbp2	chr11:84667757-84667882	44322	205::343	95::430	147::498	98::564	0.193135	8.88228e-05	0.0648714	Cassette
Ccdc141	chr2:76860705-76860781	21-22	26::106	0::101	16::119	4::110	0.19697	0.023052	0.998999	Cassette
Rnps1	chr17:24551986-24552107	2	295::345	161::450	871::1264	784::1543	0.197435	6.28042e-05	0.0534333	MXE
Gnaz	chr10:74434942-74434988	44198	15::43	6::96	9::54	4::107	0.199797	0.0447875	0.998999	Cassette
Ddx50	chr10:62110282-62110391	44198	183::133	161::267	209::324	174::402	0.202946	0.0317491	0.998999	Cassette
Rsrc2	chr5:124195506-124195598	44198	228::215	111::247	136::294	74::295	0.204617	0.00015732	0.0853528	Cassette_multi
Hspg2	chr4:137066032-137066082	44354	67::72	43::113	36::115	20::146	0.206373	0.0444277	0.998999	Cassette
Ccnl1	chr3:65759126-65759198	44259	151::72	82::93	112::234	80::186	0.208559	0.0179676	0.998999	Cassette
Ick	chr9:77972763-77972843	44230	65::150	17::174	57::166	16::136	0.21332	0.0321062	0.998999	AltEnd
Srsf10	chr4:135419644-135421733	6	676::255	796::794	715::193	712::294	0.225472	0.00316223	0.750595	AltEnd
Mme	chr3:63099794-63099800	1	93::78	41::93	58::59	28::90	0.237889	0.0106273	0.998999	AltStart
Spen	chr4:141073965-141074045	44230	13::41	0::66	16::23	4::29	0.240741	0.0230207	0.998999	AltStart
Rps6ka3	chrX:155716042-155716135	44198	155::59	82::90	91::75	48::72	0.247555	0.0190088	0.998999	Cassette_multi
Tcf7	chr11:52068601-52068673	44417	601::299	351::486	340::714	202::719	0.248423	1.20784e-05	0.0163826	Cassette
Plekhg5	chr4:151488677-151488939	20	210::269	79::363	101::387	47::386	0.25968	0.00460359	0.98222	IR
Uhrf1bp1l	chr10:89218166-89218299	44198	35::54	10::67	20::48	4::49	0.263388	0.0337069	0.998999	Cassette
Chtf8	chr8:109410871-109410951	3	25::45	7::69	391::538	356::707	0.265038	0.0294902	0.998999	AltEnd
Abhd13	chr8:9982864-9982970	2	120::174	27::163	71::117	18::106	0.266058	2.86124e-05	0.03196	Cassette
Cep55	chr19:38129571-38129807	1	71::23	41::43	72::17	36::32	0.267224	0.0160982	0.998999	A5SS
Tada3	chr6:113327310-113327367	1	67::2	38::16	226::182	226::198	0.267311	0.0392642	0.998999	MXE
Atad5	chr11:79936220-79936322	17-18	25::54	4::78	22::65	6::87	0.267675	0.0251689	0.998999	Cassette
Tarbp2	chr15:102349505-102349722	2	111::14	61::43	770::634	750::753	0.301462	0.0106385	0.998999	MXE
Mtus1	chr8:42218835-42219080	1	37::3	37::23	39::10	30::23	0.308333	0.0492779	0.998999	AltStart
Nudt6	chr3:37314573-37314614	44230	75::38	31::61	44::140	16::114	0.32676	0.00255826	0.648702	Cassette
Arhgap17	chr7:130428934-130428981	20	31::20	16::45	37::29	25::56	0.345548	0.0434346	0.998999	MXE
Cul4a	chr8:13106194-13106309	2	57::19	32::50	263::266	327::368	0.359756	0.0167521	0.998999	MXE
Inppl1	chr7:108986235-108986338	2	44::23	18::44	54::48	34::64	0.366394	0.0307825	0.998999	AltStart
Plekha4	chr7:52785423-52785503	44198	46::2	28::21	57::10	45::23	0.386905	0.00817909	0.998999	AltStart
Unc13b	chr4:43179540-43179572	44449	22::18	6::32	13::32	4::41	0.392105	0.0461797	0.998999	Cassette
Zmym5	chr14:57430171-57430301	2	64::28	20::51	51::17	33::16	0.413962	0.00662631	0.998999	AltStart
Srsf10	chr4:135414324-135414386	2	196::124	223::947	228::315	305::1046	0.421902	7.71738e-11	3.66363e-07	A5SS
Mef2b	chr8:72683285-72683353	44198	72::16	43::85	45::191	31::253	0.482244	0.0176943	0.998999	Cassette
Golga4	chr9:118446360-118446443	10	71::10	19::32	33::44	10::47	0.503994	0.00840267	0.998999	Cassette
Bnc2	chr4:83937164-83937229	44322	42::14	11::56	55::27	32::77	0.585821	0.00968815	0.998999	MXE

## Sheet: 675 genes GO
Category	Term	Count	%	PValue	Genes	List Total	Pop Hits	Pop Total	Fold Enrichment	Bonferroni	Benjamini	FDR
GOTERM_BP_DIRECT	GO:0006974~cellular response to DNA damage stimulus	42	6.40244	7.37398e-09	CCNK, RIF1, TEX264, UHRF1, PNKP, MCM10, CDKN2AIP, POLB, ALKBH2, STK11, PTTG1, RNF138, EXO1, UBR5, HSF1, SWI5, CHEK1, MAPK1, KAT7, APBB1, IKBKG, ZBTB7A, MUTYH, XRCC6, UBE2B, ATAD5, INTS3, NSMCE2, HUWE1, UBE2E2, LIG3, TEX15, SSRP1, BAZ1B, USP28, INIP, FBXO31, CUL4A, MORF4L2, WAC, NABP1, RHNO1	596	509	20094	2.78196	2.06617e-05	2.06619e-05	2.05513e-05
GOTERM_BP_DIRECT	GO:0006281~DNA repair	34	5.18293	4.88216e-08	RPAIN, RIF1, TEX264, UHRF1, CHRNA4, PNKP, POLB, ALKBH2, PTTG1, RNF138, EXO1, UBR5, HSF1, SWI5, CHEK1, KAT7, ZBTB7A, MUTYH, RFC5, WDHD1, XRCC6, UBE2B, INTS3, NSMCE2, HUWE1, LIG3, TEX15, SSRP1, USP28, REXO4, INIP, CUL4A, MORF4L2, NABP1	596	384	20094	2.98516	0.000136789	6.8399e-05	6.80329e-05
GOTERM_BP_DIRECT	GO:0006511~ubiquitin-dependent protein catabolic process	27	4.11585	1.44048e-07	PSMD11, UHRF1, KLHL15, USP12, RNF6, ARRB1, RCHY1, TRIM25, BTRC, RFFL, USP48, UBE2B, SIAH1B, NTAN1, USP28, TRPC4AP, CHFR, CUL4A, CNOT4, RNF144A, RNF146, PSMA4, CDC34, KLHL8, TTC3, LNX1, RNF185	596	270	20094	3.37148	0.00040354	0.000134541	0.00013382
GOTERM_BP_DIRECT	GO:0015031~protein transport	43	6.55488	1.43189e-06	VPS29, ZFAND6, STX18, HIKESHI, SNX10, ARRB1, AAAS, SEC61A2, SCAMP4, KIF3A, TRIM3, CHP1, BBS9, ERC1, BBS7, EPS15, AP2M1, AP1M1, DNAJC19, NUP214, EIF5A, TMED9, NUP155, ATP13A1, IST1, CAV1, DENND2A, COMMD1, HOOK3, ARFGAP1, KTN1, ARFGAP2, ARHGAP33, RABIF, NASP, RAB35, PLEKHM1, CHMP2A, COPG1, VPS25, PPID, TOMM5, BLZF1	596	641	20094	2.26168	0.00400412	0.00100304	0.000997669
GOTERM_BP_DIRECT	GO:0007049~cell cycle	43	6.55488	2.16584e-06	PRR5, CCNK, ANAPC15, RIF1, UHRF1, SYCP1, ZFP207, HJURP, SYCE2, RPS6KA3, STK11, PARD6A, MAPK7, PTTG1, CHEK1, MAPK1, PIM2, NAE1, CEP55, BORA, IST1, NEK6, NSMCE2, HAUS4, MTUS1, CDC7, LIG3, CDC25C, CHFR, SIRT2, FBXO31, CCNA2, MAU2, CDC34, CCNE2, NASP, STAG3, CDK4, INCENP, PSME3, TACC3, MCM4, RHNO1	596	652	20094	2.22352	0.00605032	0.00121374	0.00120724
GOTERM_BP_DIRECT	GO:0016310~phosphorylation	41	6.25	4.85468e-06	RET, PRR5, CAMK2D, ADPGK, PNKP, ADK, PAPSS1, HK1, RPS6KA3, STK11, MAPK7, MKNK2, CHEK1, STK38L, MAPK1, FYN, PIM2, IP6K2, MAP4K4, PSTK, SPHK1, NEK6, DCLK2, CDC7, CSNK1D, BAZ1B, CLK4, DGKZ, SRPK1, CLK1, NAGK, PIK3CA, WNK1, CDK4, ADCK1, KIT, PI4KA, CMPK1, FAM20B, MAPKAPK5, MAP3K12	596	627	20094	2.20463	0.0135107	0.00226714	0.002255
GOTERM_BP_DIRECT	GO:0016567~protein ubiquitination	31	4.72561	1.29073e-05	UHRF1, KLHL15, MYCBP2, RNF6, ARRB1, RCHY1, UBE2D2A, RNF138, UBR5, TRIM3, FYN, TRIM27, BTRC, RPS27A, DCAF11, DCAF13, UBE2B, NSMCE2, HUWE1, SIAH1B, TRPC4AP, CHFR, FBXO31, CUL4A, CNOT4, RNF144A, TRAF7, CDC34, TRIM39, KLHL8, TTC3	596	428	20094	2.44196	0.0355202	0.0051666	0.00513894
GOTERM_BP_DIRECT	GO:0006468~protein phosphorylation	39	5.94512	6.73722e-05	RET, PRR5, CAMK2D, CSF2RA, HK1, RPS6KA3, STK11, PPP3CB, MAPK7, PPME1, MKNK2, HSF1, CFL1, CHEK1, STK38L, MAPK1, FYN, PIM2, MAP4K4, TGFB2, NEK6, DCLK2, CDC7, CSNK1D, VRK3, CLK4, SRPK1, CLK1, ILF3, WNK1, CDK4, ADCK1, INCENP, KIT, FIZ1, MAPKAPK5, TAF3, SQSTM1, MAP3K12	596	655	20094	2.00744	0.172034	0.0235971	0.0234708
GOTERM_BP_DIRECT	GO:0032880~regulation of protein localization	13	1.98171	0.000121343	BORA, MMD, SYCP1, MYCBP2, TEX15, FKBP1A, TRAF7, AFDN, CCNE2, SIX4, TRIM25, TRIM27, EPS15	596	112	20094	3.91332	0.288246	0.0343863	0.0342023
GOTERM_BP_DIRECT	GO:0006417~regulation of translation	15	2.28659	0.000122721	PIWIL2, POLDIP3, IREB2, PYM1, TARBP2, DAZL, FXR1, TCOF1, MKNK2, GEMIN5, MAPKAPK5, EIF4E2, PAIP2, LSM14A, EIF4G1	596	147	20094	3.44028	0.290989	0.0343863	0.0342023
GOTERM_BP_DIRECT	GO:0045070~positive regulation of viral genome replication	7	1.06707	0.000174566	STAU1, VAPB, TMEM39A, PPIA, PPID, TARBP2, SRPK1	596	29	20094	8.13805	0.38687	0.0444668	0.0442288
GOTERM_BP_DIRECT	GO:0070936~protein K48-linked ubiquitination	10	1.52439	0.000191702	RNF146, CDC34, UBE2B, TTC3, UBR5, UBE2E2, RNF6, UBE2D2A, BTRC, RFFL	596	69	20094	4.8862	0.415618	0.0447625	0.0445228
GOTERM_BP_DIRECT	GO:0018105~peptidyl-serine phosphorylation	16	2.43902	0.00037348	CAMK2D, NEK6, DCLK2, CDC7, CSNK1D, VRK3, HK1, CLK1, RPS6KA3, MAPK7, WNK1, MKNK2, MAPK1, STK38L, MAPKAPK5, MAP3K12	596	183	20094	2.94774	0.648901	0.0804994	0.0800685
GOTERM_BP_DIRECT	GO:0034504~protein localization to nucleus	8	1.21951	0.000720037	STK11, NUP155, SIX4, MAGED1, RPL11, RAP1GDS1, DCLK2, ZBTB7A	596	51	20094	5.28859	0.867115	0.14411	0.143339
GOTERM_BP_DIRECT	GO:0016572~histone phosphorylation	5	0.762195	0.00104274	CCNA2, INCENP, VRK3, BAZ1B, MAP3K12	596	16	20094	10.5359	0.946244	0.194785	0.193742
GOTERM_BP_DIRECT	GO:0006412~translation	21	3.20122	0.00111279	EIF5A, EEFSEC, MRPS14, RMND1, RPL11, SRBD1, MRPL11, MRPL33, EEF1G, EIF5, RPS15A, MRPL51, EIF6, RPS19, EEF1D, GEMIN5, EIF4E2, RPS27A, PAIP2, EIF4G1, PSTK	596	313	20094	2.26201	0.955833	0.194878	0.193834
GOTERM_BP_DIRECT	GO:0045727~positive regulation of translation	10	1.52439	0.00127572	PIWIL2, FXR1, HNRNPL, EIF6, POLDIP3, CDK4, PYM1, PLXNB2, MAPK1, TARBP2	596	89	20094	3.78818	0.972036	0.210268	0.209143
GOTERM_BP_DIRECT	GO:0043967~histone H4 acetylation	7	1.06707	0.00157774	ZZZ3, MORF4L2, TADA3, KAT7, BRD8, APBB1, TCF3	596	43	20094	5.48845	0.988018	0.245602	0.244287
GOTERM_BP_DIRECT	GO:0051321~meiotic cell cycle	16	2.43902	0.00184088	PIWIL2, TUBGCP2, SYCP1, TEX11, TEX15, 4930447C04RIK, SIRT2, XLR5B, TDRD1, SYCE2, XLR5A, STAG3, EXO1, ZSCAN21, XLR5C, TUBGCP3	596	214	20094	2.52073	0.994275	0.260956	0.259559
GOTERM_BP_DIRECT	GO:0051301~cell division	24	3.65854	0.00186264	CCNK, ANAPC15, BORA, IST1, SYCP1, NEK6, ZFP207, NSMCE2, HAUS4, CDC7, LIG3, CDC25C, CHFR, SIRT2, CCNA2, SYCE2, MAU2, PARD6A, CCNE2, PTTG1, CDK4, INCENP, TACC3, CEP55	596	398	20094	2.03305	0.994614	0.260956	0.259559
GOTERM_BP_DIRECT	GO:0006325~chromatin organization	21	3.20122	0.00209379	DAXX, KDM3B, PRMT7, KDM2B, 0610010K14RIK, UHRF1, EHMT1, SGF29, LRWD1, BAZ1B, JMJD6, MORF4L2, KAT6A, UBN1, WAC, KAT7, BRD8, APBB1, SUDS3, ZBTB7A, ZFP462	596	330	20094	2.14549	0.997185	0.268138	0.266703
GOTERM_BP_DIRECT	GO:0051726~regulation of cell cycle	20	3.04878	0.00210529	NUP214, TGFB2, INO80E, SGF29, SIRT2, STK11, ZZZ3, CCNE2, CDK4, MORF4L2, TADA3, TACC3, MDM4, KAT7, SRSF5, BRD8, CCNL1, BTRC, GAS2L1, SIPA1	596	307	20094	2.1964	0.997275	0.268138	0.266703
GOTERM_BP_DIRECT	GO:0007059~chromosome segregation	10	1.52439	0.00250007	MAU2, CENPH, PTTG1, STAG3, INCENP, NEK6, ZFP207, HJURP, NDEL1, SRPK1	596	98	20094	3.44028	0.999101	0.272189	0.270732
GOTERM_BP_DIRECT	GO:0044818~mitotic G2/M transition checkpoint	5	0.762195	0.00252692	INTS3, CHEK1, NABP1, INIP, CHFR	596	20	20094	8.42869	0.999166	0.272189	0.270732
GOTERM_BP_DIRECT	GO:0016573~histone acetylation	8	1.21951	0.00253708	MECP2, MORF4L2, KAT6A, TADA3, KAT7, BRD8, SGF29, METTL8	596	63	20094	4.28124	0.99919	0.272189	0.270732
GOTERM_BP_DIRECT	GO:0006753~nucleoside phosphate metabolic process	3	0.457317	0.00257444	BPGM, NUDT5, NUDT14	596	3	20094	33.7148	0.99927	0.272189	0.270732
GOTERM_BP_DIRECT	GO:0051093~negative regulation of developmental process	4	0.609756	0.00265322	UBE2B, TEX11, KIT, BCL2L1	596	10	20094	13.4859	0.999415	0.272189	0.270732
GOTERM_BP_DIRECT	GO:0031398~positive regulation of protein ubiquitination	9	1.37195	0.00271995	FKBP1A, CAV1, SPHK1, MYCBP2, HUWE1, ARRB1, COMMD1, RCHY1, CHFR	596	81	20094	3.74609	0.999515	0.272189	0.270732
GOTERM_BP_DIRECT	GO:0000209~protein polyubiquitination	14	2.13415	0.00338486	UBE2B, HUWE1, UBE2E2, UBE2D2A, CHFR, RNF144A, CDC34, RUSC1, UBR5, TRIM3, G2E3, TRIM27, BTRC, NFE2L1	596	184	20094	2.56525	0.999925	0.318302	0.316598
GOTERM_BP_DIRECT	GO:0006260~DNA replication	11	1.67683	0.00340794	RFC5, POLB, CHTF8, NASP, DONSON, MCM4, LIG3, KAT7, MCM10, SSRP1, LRWD1	596	122	20094	3.03986	0.99993	0.318302	0.316598
GOTERM_BP_DIRECT	GO:2000242~negative regulation of reproductive process	4	0.609756	0.00356839	UBE2B, TEX11, KIT, BCL2L1	596	11	20094	12.2599	0.999955	0.322537	0.32081
GOTERM_BP_DIRECT	GO:0042981~regulation of apoptotic process	16	2.43902	0.00413418	DAXX, TGFB2, MAGED1, DDX42, ARRB1, BCL2L12, LOX, MORF4L2, BRD8, NAE1, AGTR2, CCNL1, ZBTB7A, DEDD, RBM5, BCL2L1	596	233	20094	2.31518	0.999991	0.361999	0.360061
GOTERM_BP_DIRECT	GO:0045893~positive regulation of transcription, DNA-templated	35	5.33537	0.00458277	RET, INO80E, SF3B3, SHC1, MAGED1, RNF6, SGF29, MECP2, SIX4, TASP1, MAPK1, GPBP1L1, BRD8, APBB1, PIM2, MTA2, BTRC, SPEN, XRCC6, TCF12, TFE3, PIAS2, JMJD6, CCNA2, KLF7, ILF3, FUBP3, MORF4L2, KAT6A, TADA3, ZSCAN21, WAC, AGTR2, TCF3, MAP3K12	596	712	20094	1.65733	0.999997	0.389119	0.387036
GOTERM_BP_DIRECT	GO:0046777~protein autophosphorylation	14	2.13415	0.0050623	CAMK2D, NEK6, CLK4, HK1, CLK1, STK11, MAPK7, WNK1, MKNK2, KIT, MAPKAPK5, FYN, PIM2, MAP3K12	596	193	20094	2.44563	0.999999	0.417193	0.41496
GOTERM_BP_DIRECT	GO:0018107~peptidyl-threonine phosphorylation	8	1.21951	0.00538153	CLK1, STK11, CAMK2D, WNK1, CHEK1, MAPK1, MAP3K12, HK1	596	72	20094	3.74609	1	0.43083	0.428524
GOTERM_BP_DIRECT	GO:0007130~synaptonemal complex assembly	5	0.762195	0.00586982	SYCE2, SYCP1, TEX11, TEX15, 4930447C04RIK	596	25	20094	6.74295	1	0.433577	0.431256
GOTERM_BP_DIRECT	GO:0031063~regulation of histone deacetylation	4	0.609756	0.00591826	ZZZ3, ZNHIT1, TADA3, SGF29	596	13	20094	10.3738	1	0.433577	0.431256
GOTERM_BP_DIRECT	GO:0031571~mitotic G1 DNA damage checkpoint	4	0.609756	0.00591826	WAC, DGKZ, GIGYF2, FBXO31	596	13	20094	10.3738	1	0.433577	0.431256
GOTERM_BP_DIRECT	GO:0000398~mRNA splicing, via spliceosome	13	1.98171	0.00603479	SPEN, SF3B3, RBM19, ZCRB1, U2AF1L4, LSM7, HNRNPA2B1, RNPS1, SRSF5, HNRNPC, PAXBP1, SRSF10, RBM5	596	175	20094	2.50453	1	0.433577	0.431256
GOTERM_BP_DIRECT	GO:0043966~histone H3 acetylation	7	1.06707	0.00663356	ZZZ3, SF3B3, KAT6A, TADA3, KAT7, SGF29, TCF3	596	57	20094	4.14041	1	0.454243	0.451811
GOTERM_BP_DIRECT	GO:0006915~apoptotic process	32	4.87805	0.00664667	ZFAND6, BCL2L12, POLB, STK11, SCML2, BCLAF1, PUF60, MKNK2, CHEK1, EPB41L3, MAPK1, APBB1, SUDS3, PIM2, NAE1, RFFL, RBM5, DEDD, DAXX, UBE2B, CADM1, NEK6, TEX11, TIAM1, TRAF7, TRIM39, PSME3, G2E3, PPIA, SQSTM1, PPID, BCL2L1	596	652	20094	1.65471	1	0.454243	0.451811
GOTERM_BP_DIRECT	GO:0072584~caveolin-mediated endocytosis	3	0.457317	0.00824832	CAV1, PACSIN2, MAPK1	596	5	20094	20.2289	1	0.550281	0.547335
GOTERM_BP_DIRECT	GO:0050714~positive regulation of protein secretion	7	1.06707	0.00849831	UNC13B, TGFB2, PARD6A, APBB1, DNM1L, PPIA, PPID	596	60	20094	3.93339	1	0.553774	0.550809
GOTERM_BP_DIRECT	GO:0051865~protein autoubiquitination	8	1.21951	0.00888028	CNOT4, RNF146, UBE2B, UHRF1, RCHY1, UBE2D2A, RNF185, RNF141	596	79	20094	3.41415	1	0.56104	0.558037
GOTERM_BP_DIRECT	GO:0019076~viral release from host cell	4	0.609756	0.00901028	IST1, VAPB, CHMP2A, TRIM25	596	15	20094	8.9906	1	0.56104	0.558037
GOTERM_BP_DIRECT	GO:0010971~positive regulation of G2/M transition of mitotic cell cycle	5	0.762195	0.0100417	MECP2, CAMK2D, CDK4, CDC7, CDC25C	596	29	20094	5.81289	1	0.61167	0.608396
GOTERM_BP_DIRECT	GO:0007283~spermatogenesis	26	3.96341	0.0106448	PIWIL2, GGNBP2, SYCP1, ATN1, 4930447C04RIK, STK11, HSF1, POC1A, PAIP2, DEDD, TLE3, ACE, UBE2B, CADM1, PLEKHA1, KDM2B, CCDC136, TDRD7, TEX15, CDC25C, TDRD1, DAZL, KIT, ZSCAN21, PAFAH1B3, BCL2L1	596	513	20094	1.70874	1	0.630597	0.627221
GOTERM_BP_DIRECT	GO:0043484~regulation of RNA splicing	8	1.21951	0.0108025	CLK1, HNRNPL, SF3B3, TADA3, SGF29, CCNL1, SRSF10, CLK4	596	82	20094	3.28925	1	0.630597	0.627221
GOTERM_BP_DIRECT	GO:0007052~mitotic spindle organization	6	0.914634	0.0112816	MECP2, CENPH, DCTN2, INCENP, TACC3, POC1A	596	46	20094	4.39758	1	0.645123	0.641669
GOTERM_BP_DIRECT	GO:0042177~negative regulation of protein catabolic process	6	0.914634	0.0123252	SF3B3, MYCBP2, MDM4, FYN, DEDD, SIRT2	596	47	20094	4.30401	1	0.681379	0.677731
GOTERM_BP_DIRECT	GO:0030335~positive regulation of cell migration	16	2.43902	0.0124259	RET, PRR5, TGFB2, CAV1, SPHK1, FN1, ELP5, SYNE2, SDCBP, TIAM1, KIT, NUMB, ACP5, ALDOA, WASHC1, MAP4K4	596	264	20094	2.04332	1	0.681379	0.677731
GOTERM_BP_DIRECT	GO:0043161~proteasome-mediated ubiquitin-dependent protein catabolic process	14	2.13415	0.012844	OTUD5, UBE2B, HUWE1, ARRB1, SIAH1B, SIRT2, CUL4A, PSMA4, CDC34, TRIM3, PLAA, DCAF11, BTRC, RFFL	596	217	20094	2.17515	1	0.681379	0.677731
GOTERM_BP_DIRECT	GO:0097067~cellular response to thyroid hormone stimulus	4	0.609756	0.0128883	EIF5A, KIT, BRD8, GAS2L1	596	17	20094	7.93289	1	0.681379	0.677731
GOTERM_BP_DIRECT	GO:0034587~piRNA metabolic process	4	0.609756	0.0151315	PIWIL2, TDRD1, HENMT1, TDRD7	596	18	20094	7.49217	1	0.764916	0.760822
GOTERM_BP_DIRECT	GO:0042060~wound healing	9	1.37195	0.0157387	MACF1, TGFB2, COL3A1, LOX, BC004004, CAV1, FGFR1OP2, FN1, CORO1B	596	109	20094	2.78379	1	0.764916	0.760822
GOTERM_BP_DIRECT	GO:0006099~tricarboxylic acid cycle	5	0.762195	0.0157701	IDH1, IREB2, IDH2, IDH3B, SDHC	596	33	20094	5.1083	1	0.764916	0.760822
GOTERM_BP_DIRECT	GO:0030307~positive regulation of cell growth	9	1.37195	0.0165489	PRR5, SDCBP, TGFB2, KDM2B, SPHK1, NCOA3, CFL1, CDKN2AIP, EIF4G1	596	110	20094	2.75848	1	0.764916	0.760822
GOTERM_BP_DIRECT	GO:0090263~positive regulation of canonical Wnt signaling pathway	9	1.37195	0.0165489	RNF146, UBE2B, WNK1, CAV1, CAPRIN2, UBR5, CSNK1D, PLEKHA4, SULF2	596	110	20094	2.75848	1	0.764916	0.760822
GOTERM_BP_DIRECT	GO:0045652~regulation of megakaryocyte differentiation	3	0.457317	0.0166524	CNOT4, EIF6, LOX	596	7	20094	14.4492	1	0.764916	0.760822
GOTERM_BP_DIRECT	GO:0006102~isocitrate metabolic process	3	0.457317	0.0166524	IDH1, IDH2, IDH3B	596	7	20094	14.4492	1	0.764916	0.760822
GOTERM_BP_DIRECT	GO:0034502~protein localization to chromosome	3	0.457317	0.0166524	SCML2, STAG3, TEX15	596	7	20094	14.4492	1	0.764916	0.760822
GOTERM_BP_DIRECT	GO:0016575~histone deacetylation	6	0.914634	0.0171503	MORF4L2, MIER1, SUDS3, RCOR3, MTA2, SIRT2	596	51	20094	3.96644	1	0.769699	0.765579
GOTERM_BP_DIRECT	GO:0008380~RNA splicing	16	2.43902	0.0174317	RBM39, SF3B3, SCAF11, ZCRB1, JMJD6, SRPK1, LSM7, PUF60, PPP4R2, HNRNPA2B1, GEMIN5, RNPS1, SRSF5, HNRNPC, SRSF10, RBM5	596	275	20094	1.96159	1	0.769699	0.765579
GOTERM_BP_DIRECT	GO:0044154~histone H3-K14 acetylation	4	0.609756	0.0175806	ZZZ3, TADA3, KAT7, SGF29	596	19	20094	7.09785	1	0.769699	0.765579
GOTERM_BP_DIRECT	GO:0017148~negative regulation of translation	8	1.21951	0.0183661	FXR1, ILF3, CAPRIN2, IREB2, EIF4E2, PAIP2, LSM14A, GIGYF2	596	91	20094	2.96394	1	0.791722	0.787483
GOTERM_BP_DIRECT	GO:0050775~positive regulation of dendrite morphogenesis	5	0.762195	0.0192689	AFDN, CAPRIN2, NUMB, PIAS2, FBXO31	596	35	20094	4.8164	1	0.810883	0.806542
GOTERM_BP_DIRECT	GO:0032092~positive regulation of protein binding	8	1.21951	0.0193894	FKBP1A, TIAM1, ACE, CAV1, RPL11, CAPRIN2, ARRB1, ADD1	596	92	20094	2.93172	1	0.810883	0.806542
GOTERM_BP_DIRECT	GO:0010212~response to ionizing radiation	6	0.914634	0.0199739	STK11, XRCC6, INTS3, NABP1, USP28, INIP	596	53	20094	3.81677	1	0.823043	0.818637
GOTERM_BP_DIRECT	GO:0051026~chiasma assembly	3	0.457317	0.0217717	UBE2B, SYCP1, TEX11	596	8	20094	12.643	1	0.884121	0.879388
GOTERM_BP_DIRECT	GO:0007020~microtubule nucleation	4	0.609756	0.0231017	TUBGCP2, TUBGCP3, CSNK1D, NDEL1	596	21	20094	6.42186	1	0.890935	0.886165
GOTERM_BP_DIRECT	GO:0035234~ectopic germ cell programmed cell death	4	0.609756	0.0231017	UBE2B, TEX11, KIT, BCL2L1	596	21	20094	6.42186	1	0.890935	0.886165
GOTERM_BP_DIRECT	GO:1903077~negative regulation of protein localization to plasma membrane	4	0.609756	0.0231017	PPFIA1, NUMB, AP2M1, BCL2L1	596	21	20094	6.42186	1	0.890935	0.886165
GOTERM_BP_DIRECT	GO:0001578~microtubule bundle formation	5	0.762195	0.0232114	CLIP1, ZFP207, CHP1, AAAS, GAS2L1	596	37	20094	4.55605	1	0.890935	0.886165
GOTERM_BP_DIRECT	GO:2001244~positive regulation of intrinsic apoptotic signaling pathway	5	0.762195	0.0253528	SLC9A3R1, BCLAF1, CAV1, SIAH1B, DNM1L	596	38	20094	4.43615	1	0.959979	0.95484
GOTERM_BP_DIRECT	GO:0065003~macromolecular complex assembly	9	1.37195	0.0263701	TIAM1, HSF1, LONP1, MDM4, IKBKG, DNM1L, LLGL1, PPID, AP2M1	596	120	20094	2.52861	1	0.964134	0.958973
GOTERM_BP_DIRECT	GO:0051402~neuron apoptotic process	8	1.21951	0.0263756	POLB, PIGT, DNAJC5, ATN1, SIAH1B, AGTR2, NAE1, BCL2L1	596	98	20094	2.75223	1	0.964134	0.958973
GOTERM_BP_DIRECT	GO:0031397~negative regulation of protein ubiquitination	6	0.914634	0.0264948	CAV1, PRMT3, CHP1, FYN, ARRB1, SQSTM1	596	57	20094	3.54892	1	0.964134	0.958973
GOTERM_BP_DIRECT	GO:0010637~negative regulation of mitochondrial fusion	3	0.457317	0.0274497	ADCK1, HUWE1, DNM1L	596	9	20094	11.2383	1	0.976187	0.970961
GOTERM_BP_DIRECT	GO:0035556~intracellular signal transduction	22	3.35366	0.0275228	UNC13B, SHC1, DCLK2, DGKZ, SRPK1, SDCBP, TIAM1, RPS6KA3, DEPDC1A, MAPK7, WNK1, MKNK2, CHEK1, KIT, PLEKHM1, MAPK1, STK38L, MAPKAPK5, FYN, AGTR2, LAT, MAP4K4	596	450	20094	1.64828	1	0.976187	0.970961
GOTERM_BP_DIRECT	GO:0043627~response to estrogen	7	1.06707	0.0280462	TGFB2, MME, CAV1, ARPC1B, MAPK1, TRIM25, ALDOA	596	78	20094	3.02568	1	0.982317	0.977058
GOTERM_BP_DIRECT	GO:0071539~protein localization to centrosome	4	0.609756	0.0294549	DCTN2, SNX10, CSNK1D, HOOK3	596	23	20094	5.86344	1	1	0.995002
GOTERM_BP_DIRECT	GO:0007265~Ras protein signal transduction	7	1.06707	0.0296214	CCNA2, SDCBP, MAPKAPK5, USP28, RAPGEF6, DGKZ, LAT	596	79	20094	2.98738	1	1	0.995002
GOTERM_BP_DIRECT	GO:0007129~synapsis	5	0.762195	0.0299817	CCNE2, STAG3, SYCP1, TEX15, 4930447C04RIK	596	40	20094	4.21435	1	1	0.995002
GOTERM_BP_DIRECT	GO:0050821~protein stabilization	12	1.82927	0.0320768	CCT2, UBE2B, TRIM39, ZFP207, RPL11, HPS4, IRGM1, CHP1, MDM4, APBB1, PIM2, TCF3	596	196	20094	2.06417	1	1	0.995002
GOTERM_BP_DIRECT	GO:0048025~negative regulation of mRNA splicing, via spliceosome	4	0.609756	0.0329418	HNRNPL, HNRNPA2B1, RNPS1, SRSF10	596	24	20094	5.61913	1	1	0.995002
GOTERM_BP_DIRECT	GO:0006482~protein demethylation	3	0.457317	0.0336488	KDM2B, PPME1, JMJD6	596	10	20094	10.1144	1	1	0.995002
GOTERM_BP_DIRECT	GO:0060765~regulation of androgen receptor signaling pathway	3	0.457317	0.0336488	SAFB2, RNF6, PIAS2	596	10	20094	10.1144	1	1	0.995002
GOTERM_BP_DIRECT	GO:0016192~vesicle-mediated transport	15	2.28659	0.0351315	STX18, HPS4, CLTB, KLHL12, HSPA14, AP4B1, ARFGAP1, ARFGAP2, TRAPPC6A, RAB35, COPG1, ERGIC2, BLZF1, AP2M1, AP1M1	596	275	20094	1.83899	1	1	0.995002
GOTERM_BP_DIRECT	GO:0000122~negative regulation of transcription from RNA polymerase II promoter	40	6.09756	0.0355666	RIF1, MAGED1, UHRF1, TCF7, ATN1, EHMT1, N4BP2L2, ZBTB2, MECP2, SDCBP, ZNHIT1, ZMYM5, HSF1, MIER1, TRIM27, APBB1, LRRFIP1, SUDS3, MTA2, LYAR, ZBTB7A, ZFP266, LMCD1, SPEN, DAXX, KDM2B, CAV1, ZBTB32, SIRT2, NR2F6, TRAF7, KLF7, THAP7, HNRNPA2B1, MDM4, TCF3, TAF3, SQSTM1, PPID, NFE2L1	596	975	20094	1.38317	1	1	0.995002
GOTERM_BP_DIRECT	GO:0031047~gene silencing by RNA	6	0.914634	0.0363668	PIWIL2, TDRD1, HENMT1, TEX15, EIF4E2, TARBP2	596	62	20094	3.26272	1	1	0.995002
GOTERM_BP_DIRECT	GO:0006397~mRNA processing	18	2.7439	0.0373507	RBM39, SF3B3, ZCRB1, JMJD6, SRPK1, HNRNPL, PAN2, LSM7, PUF60, PPP4R2, HNRNPA2B1, HSF1, GEMIN5, RNPS1, SRSF5, HNRNPC, SRSF10, RBM5	596	357	20094	1.6999	1	1	0.995002
GOTERM_BP_DIRECT	GO:0034599~cellular response to oxidative stress	7	1.06707	0.0402896	RWDD1, TMEM161A, STAU1, LONP1, PPIA, NFE2L1, SIRT2	596	85	20094	2.77651	1	1	0.995002
GOTERM_BP_DIRECT	GO:0071897~DNA biosynthetic process	4	0.609756	0.0405277	POLB, LOX, SPHK1, LIG3	596	26	20094	5.18689	1	1	0.995002
GOTERM_BP_DIRECT	GO:0030218~erythrocyte differentiation	6	0.914634	0.0408705	RPS19, KIT, TCF3, NFE2L1, ADD1, TMEM14C	596	64	20094	3.16076	1	1	0.995002
GOTERM_BP_DIRECT	GO:0016197~endosomal transport	6	0.914634	0.0408705	EHD2, ZFYVE9, RAB35, TMCC1, EPS15, WASHC1	596	64	20094	3.16076	1	1	0.995002
GOTERM_BP_DIRECT	GO:0000381~regulation of alternative mRNA splicing, via spliceosome	6	0.914634	0.0408705	FXR1, HNRNPL, PUF60, RNPS1, ZBTB7A, RBM5	596	64	20094	3.16076	1	1	0.995002
GOTERM_BP_DIRECT	GO:0008360~regulation of cell shape	10	1.52439	0.0428354	CDC42SE1, SLC9A3R1, KIT, EPB41L3, FN1, SHROOM3, PLXNB2, FYN, ALDOA, FGD1	596	156	20094	2.1612	1	1	0.995002
GOTERM_BP_DIRECT	GO:0045995~regulation of embryonic development	5	0.762195	0.0436046	INO80E, ZZZ3, TADA3, EHMT1, SGF29	596	45	20094	3.74609	1	1	0.995002
GOTERM_BP_DIRECT	GO:0045773~positive regulation of axon extension	5	0.762195	0.0436046	MACF1, GOLGA4, FN1, ATP5G1, NDEL1	596	45	20094	3.74609	1	1	0.995002
GOTERM_BP_DIRECT	GO:0061025~membrane fusion	4	0.609756	0.044622	BLOC1S6, HUWE1, CHP1, DNM1L	596	27	20094	4.99478	1	1	0.995002
GOTERM_BP_DIRECT	GO:0014065~phosphatidylinositol 3-kinase signaling	5	0.762195	0.046683	PRR5, PIK3CA, PLEKHA1, PEAR1, SIRT2	596	46	20094	3.66465	1	1	0.995002
GOTERM_BP_DIRECT	GO:0051092~positive regulation of NF-kappaB transcription factor activity	10	1.52439	0.0473464	CAV1, SPHK1, TRIM25, LRRFIP2, LRRFIP1, ERC1, IKBKG, TRIM27, PPIA, ZBTB7A	596	159	20094	2.12043	1	1	0.995002
GOTERM_BP_DIRECT	GO:0090043~regulation of tubulin deacetylation	3	0.457317	0.0474692	ZZZ3, TADA3, SGF29	596	12	20094	8.42869	1	1	0.995002
GOTERM_BP_DIRECT	GO:2000779~regulation of double-strand break repair	4	0.609756	0.0489135	PPP4R2, MORF4L2, UBR5, BRD8	596	28	20094	4.8164	1	1	0.995002
GOTERM_BP_DIRECT	GO:0006306~DNA methylation	4	0.609756	0.0489135	GNAS, EHMT1, TEX15, MTA2	596	28	20094	4.8164	1	1	0.995002
GOTERM_BP_DIRECT	GO:0050769~positive regulation of neurogenesis	5	0.762195	0.049879	SPEN, XRCC6, ACE, MME, NUMB	596	47	20094	3.58668	1	1	0.995002
GOTERM_BP_DIRECT	GO:0000187~activation of MAPK activity	6	0.914634	0.0508494	RET, GRM4, SHC1, KIT, ARRB1, PPIA	596	68	20094	2.97483	1	1	0.995002
GOTERM_BP_DIRECT	GO:1900244~positive regulation of synaptic vesicle endocytosis	3	0.457317	0.0550239	DNM1L, AP2M1, BCL2L1	596	13	20094	7.78033	1	1	0.995002
GOTERM_BP_DIRECT	GO:0048103~somatic stem cell division	3	0.457317	0.0550239	TGFB2, FUBP1, KIT	596	13	20094	7.78033	1	1	0.995002
GOTERM_BP_DIRECT	GO:0007093~mitotic cell cycle checkpoint	3	0.457317	0.0550239	CHEK1, NABP1, CHFR	596	13	20094	7.78033	1	1	0.995002
GOTERM_BP_DIRECT	GO:0016574~histone ubiquitination	3	0.457317	0.0550239	UBE2B, UHRF1, HUWE1	596	13	20094	7.78033	1	1	0.995002
GOTERM_BP_DIRECT	GO:0006110~regulation of glycolytic process	3	0.457317	0.0550239	EIF6, SLC2A6, ZBTB7A	596	13	20094	7.78033	1	1	0.995002
GOTERM_BP_DIRECT	GO:0008283~cell proliferation	17	2.59146	0.0553495	DAXX, USPL1, ATAD5, CAV1, SPHK1, TXNRD1, MCM10, USP28, MECP2, CUL4A, DPH1, HSF1, KIT, TACC3, YPEL5, CERT1, BCL2L1	596	348	20094	1.64699	1	1	0.995002
GOTERM_BP_DIRECT	GO:0045787~positive regulation of cell cycle	5	0.762195	0.0566224	TGFB2, RPS15A, BC004004, CHEK1, TCF3	596	49	20094	3.44028	1	1	0.995002
GOTERM_BP_DIRECT	GO:0000278~mitotic cell cycle	9	1.37195	0.0567968	NUP214, WDHD1, CENPH, DCTN2, TUBGCP2, INCENP, TADA3, TUBGCP3, CHFR	596	140	20094	2.16738	1	1	0.995002
GOTERM_BP_DIRECT	GO:0061003~positive regulation of dendritic spine morphogenesis	4	0.609756	0.058074	TIAM1, AFDN, CAPRIN2, DNM1L	596	30	20094	4.4953	1	1	0.995002
GOTERM_BP_DIRECT	GO:0070527~platelet aggregation	4	0.609756	0.058074	GNAS, FN1, PEAR1, PPIA	596	30	20094	4.4953	1	1	0.995002
GOTERM_BP_DIRECT	GO:0016925~protein sumoylation	4	0.609756	0.058074	NSMCE2, UBA2, PIAS2, ZFP451	596	30	20094	4.4953	1	1	0.995002
GOTERM_BP_DIRECT	GO:0072738~cellular response to diamide	2	0.304878	0.0583463	DAXX, HSF1	596	2	20094	33.7148	1	1	0.995002
GOTERM_BP_DIRECT	GO:0015823~phenylalanine transport	2	0.304878	0.0583463	SLC7A5, SLC3A2	596	2	20094	33.7148	1	1	0.995002
GOTERM_BP_DIRECT	GO:0006097~glyoxylate cycle	2	0.304878	0.0583463	IDH1, IDH2	596	2	20094	33.7148	1	1	0.995002
GOTERM_BP_DIRECT	GO:0006513~protein monoubiquitination	5	0.762195	0.0601684	CDC34, UBE2B, HUWE1, TRIM25, KLHL12	596	50	20094	3.37148	1	1	0.995002
GOTERM_BP_DIRECT	GO:0008033~tRNA processing	7	1.06707	0.0603635	PUS3, DTWD1, URM1, TRMT11, TRNT1, ELP5, TRIT1	596	94	20094	2.51067	1	1	0.995002
GOTERM_BP_DIRECT	GO:0031647~regulation of protein stability	7	1.06707	0.0629028	OTUD5, UBR5, TADA3, MAPK1, USP28, LSS, CDKN2AIP	596	95	20094	2.48425	1	1	0.995002
GOTERM_BP_DIRECT	GO:0006139~nucleobase-containing compound metabolic process	4	0.609756	0.0629355	EXO1, SRBD1, CMPK1, NUDT5	596	31	20094	4.35029	1	1	0.995002
GOTERM_BP_DIRECT	GO:0097320~plasma membrane tubulation	3	0.457317	0.0629665	EHD2, PACSIN2, FNBP1L	596	14	20094	7.22459	1	1	0.995002
GOTERM_BP_DIRECT	GO:0042147~retrograde transport, endosome to Golgi	6	0.914634	0.0651575	VPS29, SLC66A2, DENND2A, ERC1, TRIM27, WASHC1	596	73	20094	2.77108	1	1	0.995002
GOTERM_BP_DIRECT	GO:0006897~endocytosis	11	1.67683	0.0689569	EHD2, CAV1, PACSIN2, INPPL1, ATP6V1H, ARRB1, SNX10, DNM1L, FNBP1L, EPS15, AP2M1	596	197	20094	1.88255	1	1	0.995002
GOTERM_BP_DIRECT	GO:0032886~regulation of microtubule-based process	3	0.457317	0.0712675	MACF1, TACC3, MEMO1	596	15	20094	6.74295	1	1	0.995002
GOTERM_BP_DIRECT	GO:1902230~negative regulation of intrinsic apoptotic signaling pathway in response to DNA damage	3	0.457317	0.0712675	TMEM161A, ATAD5, BCL2L1	596	15	20094	6.74295	1	1	0.995002
GOTERM_BP_DIRECT	GO:0034314~Arp2/3 complex-mediated actin nucleation	3	0.457317	0.0712675	ARPC1B, TRIM27, WASHC1	596	15	20094	6.74295	1	1	0.995002
GOTERM_BP_DIRECT	GO:2000811~negative regulation of anoikis	3	0.457317	0.0712675	PIK3CA, CAV1, BCL2L1	596	15	20094	6.74295	1	1	0.995002
GOTERM_BP_DIRECT	GO:0010738~regulation of protein kinase A signaling	3	0.457317	0.0712675	AKAP12, PRKAR2B, AIP	596	15	20094	6.74295	1	1	0.995002
GOTERM_BP_DIRECT	GO:0043586~tongue development	3	0.457317	0.0712675	SIX4, BNC2, KIT	596	15	20094	6.74295	1	1	0.995002
GOTERM_BP_DIRECT	GO:0032212~positive regulation of telomere maintenance via telomerase	4	0.609756	0.0731997	CCT2, PNKP, MAPK1, MAPKAPK5	596	33	20094	4.08664	1	1	0.995002
GOTERM_BP_DIRECT	GO:0006303~double-strand break repair via nonhomologous end joining	4	0.609756	0.0731997	POLB, XRCC6, PNKP, LIG3	596	33	20094	4.08664	1	1	0.995002
GOTERM_BP_DIRECT	GO:0043122~regulation of I-kappaB kinase/NF-kappaB signaling	4	0.609756	0.0731997	ZFAND6, IKBKG, BTRC, SQSTM1	596	33	20094	4.08664	1	1	0.995002
GOTERM_BP_DIRECT	GO:0000077~DNA damage checkpoint	4	0.609756	0.0731997	CHEK1, DONSON, USP28, RHNO1	596	33	20094	4.08664	1	1	0.995002
GOTERM_BP_DIRECT	GO:0051028~mRNA transport	7	1.06707	0.0736808	EIF5A, NUP214, NUP155, POLDIP3, HNRNPA2B1, HSF1, AAAS	596	99	20094	2.38387	1	1	0.995002
GOTERM_BP_DIRECT	GO:0001932~regulation of protein phosphorylation	6	0.914634	0.0747159	PIK3CA, LOX, PRKAR2B, TADA3, FN1, PLXNB2	596	76	20094	2.66169	1	1	0.995002
GOTERM_BP_DIRECT	GO:0006406~mRNA export from nucleus	5	0.762195	0.075493	NUP214, CHTOP, NUP155, POLDIP3, HNRNPA2B1	596	54	20094	3.12174	1	1	0.995002
GOTERM_BP_DIRECT	GO:0031122~cytoplasmic microtubule organization	5	0.762195	0.075493	CLIP1, TUBGCP2, CHP1, TUBGCP3, HOOK3	596	54	20094	3.12174	1	1	0.995002
GOTERM_BP_DIRECT	GO:0051973~positive regulation of telomerase activity	4	0.609756	0.0785934	CCT2, PNKP, MAPK1, MAPKAPK5	596	34	20094	3.96644	1	1	0.995002
GOTERM_BP_DIRECT	GO:0032435~negative regulation of proteasomal ubiquitin-dependent protein catabolic process	4	0.609756	0.0785934	SDCBP, TRIM39, RPL11, WAC	596	34	20094	3.96644	1	1	0.995002
GOTERM_BP_DIRECT	GO:0021799~cerebral cortex radially oriented cell migration	3	0.457317	0.0798987	FUT10, CCDC141, NDEL1	596	16	20094	6.32152	1	1	0.995002
GOTERM_BP_DIRECT	GO:0070935~3'-UTR-mediated mRNA stabilization	3	0.457317	0.0798987	DAZL, ANGEL2, HNRNPC	596	16	20094	6.32152	1	1	0.995002
GOTERM_BP_DIRECT	GO:0070301~cellular response to hydrogen peroxide	6	0.914634	0.0814881	MAPK7, PLEKHA1, SPHK1, CFL1, HSF1, FYN	596	78	20094	2.59344	1	1	0.995002
GOTERM_BP_DIRECT	GO:0051225~spindle assembly	4	0.609756	0.0841551	TUBGCP2, HAUS4, TUBGCP3, CSNK1D	596	35	20094	3.85312	1	1	0.995002
GOTERM_BP_DIRECT	GO:1900182~positive regulation of protein localization to nucleus	4	0.609756	0.0841551	TGFB2, STK11, KAT7, FYN	596	35	20094	3.85312	1	1	0.995002
GOTERM_BP_DIRECT	GO:0032436~positive regulation of proteasomal ubiquitin-dependent protein catabolic process	6	0.914634	0.0849926	RNF144A, CSNK1D, BBS7, RCHY1, CHFR, SIRT2	596	79	20094	2.56062	1	1	0.995002
GOTERM_BP_DIRECT	GO:0048511~rhythmic process	9	1.37195	0.0852132	PIWIL2, CUL4A, MAGED1, MYCBP2, HUWE1, CSNK1D, DNM1L, BTRC, U2AF1L4	596	153	20094	1.98322	1	1	0.995002
GOTERM_BP_DIRECT	GO:0033138~positive regulation of peptidyl-serine phosphorylation	7	1.06707	0.0854467	TCL1, PIK3CA, CAV1, CAPRIN2, IRGM1, ARRB1, EIF4G1	596	103	20094	2.29129	1	1	0.995002
GOTERM_BP_DIRECT	GO:1990910~response to hypobaric hypoxia	2	0.304878	0.0862322	HSF1, DNM1L	596	3	20094	22.4765	1	1	0.995002
GOTERM_BP_DIRECT	GO:0072300~positive regulation of metanephric glomerulus development	2	0.304878	0.0862322	RET, AGTR2	596	3	20094	22.4765	1	1	0.995002
GOTERM_BP_DIRECT	GO:1903801~L-leucine import into cell	2	0.304878	0.0862322	SLC7A5, SLC3A2	596	3	20094	22.4765	1	1	0.995002
GOTERM_BP_DIRECT	GO:0098713~leucine import across plasma membrane	2	0.304878	0.0862322	SLC7A5, SLC3A2	596	3	20094	22.4765	1	1	0.995002
GOTERM_BP_DIRECT	GO:0032456~endocytic recycling	5	0.762195	0.0881493	VPS29, EHD2, RAB35, EPS15, WASHC1	596	57	20094	2.95744	1	1	0.995002
GOTERM_BP_DIRECT	GO:1904355~positive regulation of telomere capping	3	0.457317	0.0888334	PNKP, MAPK1, MAPKAPK5	596	17	20094	5.94966	1	1	0.995002
GOTERM_BP_DIRECT	GO:0006103~2-oxoglutarate metabolic process	3	0.457317	0.0888334	IDH1, IDH2, IDH3B	596	17	20094	5.94966	1	1	0.995002
GOTERM_BP_DIRECT	GO:0000245~spliceosomal complex assembly	3	0.457317	0.0888334	SCAF11, RBM5, SRPK1	596	17	20094	5.94966	1	1	0.995002
GOTERM_BP_DIRECT	GO:0034260~negative regulation of GTPase activity	4	0.609756	0.0898798	WNK1, RAP1GDS1, ARRB1, SPRY1	596	36	20094	3.74609	1	1	0.995002
GOTERM_BP_DIRECT	GO:0001958~endochondral ossification	4	0.609756	0.0898798	COL13A1, GNAS, INPPL1, HSPG2	596	36	20094	3.74609	1	1	0.995002
GOTERM_BP_DIRECT	GO:0061077~chaperone-mediated protein folding	4	0.609756	0.0957623	FKBP1A, CCT2, DNAJC5, PPID	596	37	20094	3.64484	1	1	0.995002
GOTERM_BP_DIRECT	GO:0031648~protein destabilization	5	0.762195	0.0971178	IRGM1, COMMD1, SIAH1B, BTRC, CHFR	596	59	20094	2.85718	1	1	0.995002
GOTERM_BP_DIRECT	GO:0048024~regulation of mRNA splicing, via spliceosome	3	0.457317	0.0980461	RBM39, SRSF10, JMJD6	596	18	20094	5.61913	1	1	0.995002
GOTERM_BP_DIRECT	GO:0010569~regulation of double-strand break repair via homologous recombination	3	0.457317	0.0980461	PPP4R2, CHEK1, TEX15	596	18	20094	5.61913	1	1	0.995002
GOTERM_BP_DIRECT	GO:0006400~tRNA modification	3	0.457317	0.0980461	DTWD1, ELP5, TRIT1	596	18	20094	5.61913	1	1	0.995002
