# Supplementary material for: SRSF10 is essential for progenitor spermatogonia expansion by regulating alternative splicing
Source: eLife. 2022 Nov 10;11:e78211. doi: 10.7554/eLife.78211 (PMC9648972; doi:10.7554/eLife.78211)
Supplement: Figure 8—source data 3. [file elife-78211-fig8-data3.zip]

Archive with 12 entries (12 files):
- Figure 8-source data 3/Bclaf1-labeled gel for Figure 8D.jpg
- Figure 8-source data 3/Bclaf1-raw data.1sc
- Figure 8-source data 3/Bclaf1-uncropped and unedited gel.jpg
- Figure 8-source data 3/Cenph Mcm10 and Rif1-raw data.1sc
- Figure 8-source data 3/Cenph Mcm10 and Rif1-uncropped and unedited gel.jpg
- Figure 8-source data 3/Cenph Mcm10 Rif1-labeled gel for Figure 8D.tif
- Figure 8-source data 3/Nasp-labeled gel for Figure 8D.jpg
- Figure 8-source data 3/Nasp-raw data.1sc
- Figure 8-source data 3/Nasp-uncropped and unedited gel.jpg
- Figure 8-source data 3/Sycp1-labeled gel for Figure 8D.jpg
- Figure 8-source data 3/Sycp1-raw data.1sc
- Figure 8-source data 3/Sycp1-uncropped and unedited gel.jpg
