# Supplementary material for: SRSF10 is essential for progenitor spermatogonia expansion by regulating alternative splicing
Source: eLife. 2022 Nov 10;11:e78211. doi: 10.7554/eLife.78211 (PMC9648972; doi:10.7554/eLife.78211)
Supplement: Figure 8—source data 4. [file elife-78211-fig8-data4.zip]

Archive with 39 entries (39 files):
- Figure 8-source data 4/BCLAF1/Actin-labeled blot.jpg
- Figure 8-source data 4/BCLAF1/Actin-raw data.1sc
- Figure 8-source data 4/BCLAF1/Actin-uncropped and unedited blot.jpg
- Figure 8-source data 4/BCLAF1/BCLAF1-labeled blot.jpg
- Figure 8-source data 4/BCLAF1/BCLAF1-raw data.1sc
- Figure 8-source data 4/BCLAF1/BCLAF1-uncropped and unedited.jpg
- Figure 8-source data 4/BCLAF1/SRSF10-labeled blot.jpg
- Figure 8-source data 4/BCLAF1/SRSF10-raw data.1sc
- Figure 8-source data 4/BCLAF1/SRSF10-uncropped and unedited blot.jpg
- Figure 8-source data 4/DAZL/DAZL-labeled blot.jpg
- Figure 8-source data 4/DAZL/DAZL-raw data.1sc
- Figure 8-source data 4/DAZL/DAZL-uncropped and unedited blot.jpg
- Figure 8-source data 4/DAZL/MVH-labeled blot.jpg
- Figure 8-source data 4/DAZL/MVH-raw data.1sc
- Figure 8-source data 4/DAZL/MVH-uncropped and unedited blot.jpg
- Figure 8-source data 4/DAZL/SRSF10-labeled blot.jpg
- Figure 8-source data 4/DAZL/SRSF10-raw data.1sc
- Figure 8-source data 4/DAZL/SRSF10-uncropped and unedited blot.jpg
- Figure 8-source data 4/DAZL/Tubulin-labeled blot.jpg
- Figure 8-source data 4/DAZL/Tubulin-raw data.1sc
- Figure 8-source data 4/DAZL/Tubulin-uncropped and unedited blot.jpg
- Figure 8-source data 4/KAT7/KAT7-labeled blot.jpg
- Figure 8-source data 4/KAT7/KAT7-raw data.1sc
- Figure 8-source data 4/KAT7/KAT7-uncropped and unedited blot.jpg
- Figure 8-source data 4/KAT7/SRSF10-labeled blot.jpg
- Figure 8-source data 4/KAT7/SRSF10-raw data.1sc
- Figure 8-source data 4/KAT7/SRSF10-uncropped and unedited blot.jpg
- Figure 8-source data 4/KAT7/Tubulin-labeled blot.jpg
- Figure 8-source data 4/KAT7/Tubulin-raw data.1sc
- Figure 8-source data 4/KAT7/Tubulin-uncropped and unedited blot.jpg
- Figure 8-source data 4/NASP/Actin-labeled blot.jpg
- Figure 8-source data 4/NASP/Actin-raw data.1sc
- Figure 8-source data 4/NASP/Actin-uncropped and unedited blot.jpg
- Figure 8-source data 4/NASP/NASP-labeled blot.jpg
- Figure 8-source data 4/NASP/NASP-raw data.1sc
- Figure 8-source data 4/NASP/NASP-uncropped and unedited blot.jpg
- Figure 8-source data 4/NASP/SRSF10-labeled blot.jpg
- Figure 8-source data 4/NASP/SRSF10-raw data.1sc
- Figure 8-source data 4/NASP/SRSF10-uncropped and unedited blot.jpg
