# Supplementary material for: SRSF10 is essential for progenitor spermatogonia expansion by regulating alternative splicing
Source: eLife. 2022 Nov 10;11:e78211. doi: 10.7554/eLife.78211 (PMC9648972; doi:10.7554/eLife.78211)
Supplement: Figure 8—figure supplement 1—source data 1. [file elife-78211-fig8-figsupp1-data1.zip › Figure 8-figure supplement 1-source data 1/Figure 8-figure supplement 1-source data 1.xlsx]

## Sheet: Down-normal
test_id	gene_id	gene	locus	sample_1	sample_2	status	value_1	value_2	log2(fold_change)	test_stat	p_value	q_value	significant
Figla	Figla	-	chr6:85967184-85970990	Ctrl	KO	OK	8.60645	2.23158	-1.94735	-3.44147	0.0001	0.0159518	yes
Foxf1	Foxf1	-	chr8:123608285-123612054	Ctrl	KO	OK	22.7935	10.2994	-1.14606	-4.23405	5e-05	0.00920928	yes
Kif5a	Kif5a	-	chr10:126662750-126700419	Ctrl	KO	OK	6.09004	2.98161	-1.03036	-3.55681	5e-05	0.00920928	yes
Nkx1-1	Nkx1-1	-	chr5:33773382-33776739	Ctrl	KO	OK	9.79242	4.79985	-1.02868	-2.77219	0.0001	0.0159518	yes
Rec8	Rec8	-	chr14:56237002-56244232	Ctrl	KO	OK	19.252	8.23935	-1.2244	-4.2827	5e-05	0.00920928	yes
Rimkla	Rimkla	-	chr4:119137890-119165203	Ctrl	KO	OK	9.18926	4.1339	-1.15245	-4.04096	5e-05	0.00920928	yes
Sall1	Sall1	-	chr8:91551142-91568061	Ctrl	KO	OK	9.93718	4.62321	-1.10394	-4.09266	5e-05	0.00920928	yes
Smim24	Smim24	-	chr10:80855808-80857824	Ctrl	KO	OK	7.15083	2.83235	-1.33611	-2.08502	0.00745	0.269608	no
Trib3	Trib3	-	chr2:152163160-152169796	Ctrl	KO	OK	5.60303	2.60277	-1.10616	-2.986	5e-05	0.00920928	yes
Tsacc	Tsacc	-	chr3:88086681-88100760	Ctrl	KO	OK	13.3798	5.41908	-1.30394	-2.25579	0.00405	0.186008	no
Upp1	Upp1	-	chr11:9018010-9036173	Ctrl	KO	OK	9.20052	2.90493	-1.66321	-4.06208	5e-05	0.00920928	yes

## Sheet: Up-normal
test_id	gene_id	gene	locus	sample_1	sample_2	status	value_1	value_2	log2(fold_change)	test_stat	p_value	q_value	significant
1700011M02Rik	1700011M02Rik	-	chrX:100104243-100104990	Ctrl	KO	OK	7.09877	15.8403	1.15796	1.93068	0.0112	0.332944	no
Aif1	Aif1	-	chr17:35307936-35312946	Ctrl	KO	OK	2.64403	8.54607	1.69253	3.40632	5e-05	0.00920928	yes
Alox5ap	Alox5ap	-	chr5:150076633-150099623	Ctrl	KO	OK	5.23742	11.1955	1.09599	2.62549	0.00025	0.0312343	yes
B230217C12Rik	B230217C12Rik	-	chr11:97702093-97704357	Ctrl	KO	OK	3.47971	7.28324	1.06561	2.58156	0.0005	0.0507557	no
Bhlhe40	Bhlhe40	-	chr6:108527029-108616919	Ctrl	KO	OK	3.43363	9.4637	1.46267	4.75008	5e-05	0.00920928	yes
C1qa	C1qa	-	chr4:136451830-136454759	Ctrl	KO	OK	28.0511	72.8611	1.37709	5.10674	5e-05	0.00920928	yes
C1qb	C1qb	-	chr4:136436060-136442092	Ctrl	KO	OK	26.6088	64.1262	1.26901	4.65064	5e-05	0.00920928	yes
C1qc	C1qc	-	chr4:136445716-136448829	Ctrl	KO	OK	25.7522	65.2517	1.34132	4.89708	5e-05	0.00920928	yes
C920006O11Rik	C920006O11Rik	-	chr9:78023720-78026689	Ctrl	KO	OK	4.03946	8.28178	1.03578	2.81568	0.00015	0.021269	yes
Cbr2	Cbr2	-	chr11:120590798-120593335	Ctrl	KO	OK	4.53298	16.5384	1.86729	4.77482	5e-05	0.00920928	yes
Cd36	Cd36	-	chr5:17287507-17394777	Ctrl	KO	OK	2.25201	5.04405	1.16337	3.51678	5e-05	0.00920928	yes
Cd68	Cd68	-	chr11:69477714-69479672	Ctrl	KO	OK	10.5459	23.0964	1.13098	3.61792	5e-05	0.00920928	yes
Cldn26	Cldn26	-	chr16:8409368-8425229	Ctrl	KO	OK	2.50229	5.33246	1.09155	2.5423	0.00045	0.0470158	yes
Clec4n	Clec4n	-	chr6:123179860-123197042	Ctrl	KO	OK	4.31923	9.90296	1.19709	3.14777	5e-05	0.00920928	yes
Crlf1	Crlf1	-	chr8:73017054-73027980	Ctrl	KO	OK	37.4526	82.8817	1.14599	4.55076	5e-05	0.00920928	yes
Csf1r	Csf1r	-	chr18:61265225-61290793	Ctrl	KO	OK	8.64392	19.9104	1.20376	4.59469	5e-05	0.00920928	yes
Ctsh	Ctsh	-	chr9:89949104-89970933	Ctrl	KO	OK	3.19778	6.7533	1.07852	2.83843	0.0002	0.0264681	yes
Ctss	Ctss	-	chr3:95330707-95360327	Ctrl	KO	OK	11.4691	27.7752	1.27605	4.33124	5e-05	0.00920928	yes
Cx3cr1	Cx3cr1	-	chr9:119957800-119977414	Ctrl	KO	OK	3.59044	7.80981	1.12113	3.78802	5e-05	0.00920928	yes
Dab1	Dab1	-	chr4:104040142-104417449	Ctrl	KO	OK	6.38521	17.4608	1.45131	3.72132	5e-05	0.00920928	yes
Emr1	Emr1	-	chr17:57498108-57622952	Ctrl	KO	OK	3.44246	7.29796	1.08405	3.53569	5e-05	0.00920928	yes
F13a1	F13a1	-	chr13:36959046-37142113	Ctrl	KO	OK	4.50078	10.5641	1.23093	4.35268	5e-05	0.00920928	yes
Fcer1g	Fcer1g	-	chr1:173159702-173164480	Ctrl	KO	OK	31.24	69.3183	1.14984	3.86126	5e-05	0.00920928	yes
Fcrls	Fcrls	-	chr3:87054886-87067446	Ctrl	KO	OK	6.39342	17.4898	1.45186	4.87037	5e-05	0.00920928	yes
Fev	Fev	-	chr1:74928082-74931982	Ctrl	KO	OK	2.6715	7.41209	1.47223	3.68235	5e-05	0.00920928	yes
Folr2	Folr2	-	chr7:108988501-108993845	Ctrl	KO	OK	2.32967	6.12236	1.39396	2.90696	0.0003	0.035732	yes
Gm1140	Gm1140	-	chrX:64948872-64959525	Ctrl	KO	OK	4.14367	8.59792	1.05308	1.86278	0.01675	0.396365	no
Got1l1	Got1l1	-	chr8:28307930-28313019	Ctrl	KO	OK	4.51962	9.99178	1.14454	3.14161	5e-05	0.00920928	yes
Gsc	Gsc	-	chr12:105709418-105711446	Ctrl	KO	OK	4.62532	11.9603	1.37062	3.64629	5e-05	0.00920928	yes
Gsta3	Gsta3	-	chr1:21230665-21255656	Ctrl	KO	OK	12.1862	27.813	1.1905	4.06078	5e-05	0.00920928	yes
Hbb-b1	Hbb-b1	-	chr7:110975036-110976443	Ctrl	KO	OK	8.70202	19.0719	1.13203	2.74191	0.0005	0.0507557	no
Hbb-bt	Hbb-bt	-	chr7:110961037-110962437	Ctrl	KO	OK	3.77436	7.64979	1.01919	1.84843	0.01255	0.344734	no
Hcst	Hcst	-	chr7:31202730-31204873	Ctrl	KO	OK	1.54019	5.62388	1.86846	1.78067	0.0302	0.508533	no
Hist1h3a	Hist1h3a	-	chr13:23853753-23854255	Ctrl	KO	OK	5.16387	11.0472	1.09715	1.88154	0.0113	0.333696	no
Hist1h3c	Hist1h3c	-	chr13:23836910-23837390	Ctrl	KO	OK	13.8301	31.1432	1.1711	2.79012	0.0002	0.0264681	yes
Hist1h3d	Hist1h3d	-	chr13:23667631-23668135	Ctrl	KO	OK	3.10081	6.96449	1.16737	1.66424	0.02725	0.484426	no
Lat	Lat	-	chr7:133507341-133513048	Ctrl	KO	OK	9.30995	24.0867	1.37139	4.4048	5e-05	0.00920928	yes
Ly86	Ly86	-	chr13:37437213-37510905	Ctrl	KO	OK	2.61981	7.49696	1.51684	3.16716	0.00015	0.021269	yes
Mrc1	Mrc1	-	chr2:14151040-14253650	Ctrl	KO	OK	7.46725	15.7366	1.07547	4.17593	5e-05	0.00920928	yes
Ms4a6c	Ms4a6c	-	chr19:11543857-11556686	Ctrl	KO	OK	2.01967	5.97712	1.56533	2.86906	0.00035	0.0393277	yes
Ms4a6d	Ms4a6d	-	chr19:11661095-11679294	Ctrl	KO	OK	2.35882	5.64166	1.25805	2.89747	0.00015	0.021269	yes
Mt3	Mt3	-	chr8:96676506-96678048	Ctrl	KO	OK	11.1339	22.7689	1.03211	2.44885	0.0011	0.0825739	no
Nkx2-3	Nkx2-3	-	chr19:43686814-43690382	Ctrl	KO	OK	1.38443	5.43629	1.97333	4.64898	5e-05	0.00920928	yes
Nxph4	Nxph4	-	chr10:126962528-126971615	Ctrl	KO	OK	12.3041	26.1604	1.08824	3.84848	5e-05	0.00920928	yes
Pcdh1	Pcdh1	-	chr18:38356347-38369416	Ctrl	KO	OK	3.77825	8.49784	1.16938	4.00723	5e-05	0.00920928	yes
Pf4	Pf4	-	chr5:91201460-91202409	Ctrl	KO	OK	25.0632	80.4399	1.68234	5.29766	5e-05	0.00920928	yes
Plac9a	Plac9a	-	chr14:26986803-27001837	Ctrl	KO	OK	36.4244	108.209	1.57085	2.07474	0.01185	0.337659	no
Plaur	Plaur	-	chr7:25247518-25260892	Ctrl	KO	OK	4.90712	15.5749	1.66628	4.79954	5e-05	0.00920928	yes
Pld4	Pld4	-	chr12:113998865-114007197	Ctrl	KO	OK	4.23403	9.49375	1.16495	3.52968	5e-05	0.00920928	yes
Ptprn	Ptprn	-	chr1:75243615-75260783	Ctrl	KO	OK	1.99587	8.6401	2.11403	6.52606	5e-05	0.00920928	yes
Sat1	Sat1	-	chrX:151647668-151650992	Ctrl	KO	OK	18.3322	38.5133	1.07098	3.79592	5e-05	0.00920928	yes
Spi1	Spi1	-	chr2:90936953-90955913	Ctrl	KO	OK	3.53235	9.43642	1.41761	3.66899	5e-05	0.00920928	yes
Spp1	Spp1	-	chr5:104864129-104870072	Ctrl	KO	OK	4.54467	9.94548	1.12987	3.14384	5e-05	0.00920928	yes
Srgn	Srgn	-	chr10:61957175-61970503	Ctrl	KO	OK	3.37529	6.91122	1.03393	2.22818	0.00305	0.154805	no
Stab1	Stab1	-	chr14:31948038-31981827	Ctrl	KO	OK	6.94327	14.5125	1.06361	2.97165	5e-05	0.00920928	yes
Svs5	Svs5	-	chr2:164158500-164160130	Ctrl	KO	OK	3.24207	7.30389	1.17175	1.91435	0.0123	0.34176	no
Tnfrsf25	Tnfrsf25	-	chr4:151490042-151494228	Ctrl	KO	OK	4.88874	10.8591	1.15137	3.44565	5e-05	0.00920928	yes
Trem2	Trem2	-	chr17:48485725-48491601	Ctrl	KO	OK	6.51499	17.1441	1.39588	3.99286	5e-05	0.00920928	yes
Tyrobp	Tyrobp	-	chr7:31198806-31202598	Ctrl	KO	OK	25.3937	55.259	1.12174	3.41887	5e-05	0.00920928	yes
Zfp365	Zfp365	-	chr10:67348852-67375410	Ctrl	KO	OK	3.29497	8.47103	1.36227	4.68579	5e-05	0.00920928	yes

## Sheet: Down-Lower filter parameter
test_id	gene_id	gene	locus	sample_1	sample_2	status	value_1	value_2	log2(fold_change)	test_stat	p_value	q_value	significant
1700020L24Rik	1700020L24Rik	-	chr11:83251195-83254734	Ctrl	KO	OK	2.01519	0.824642	-1.28908	-1.64781	0.03155	0.523859	no
1700030J22Rik	1700030J22Rik	-	chr8:119493498-119502843	Ctrl	KO	OK	3.67854	2.28662	-0.685915	-1.9493	0.00635	0.24503	no
2310003H01Rik	2310003H01Rik	-	chr11:120230875-120240060	Ctrl	KO	OK	11.1935	7.62606	-0.553658	-1.99054	0.00515	0.220119	no
2410141K09Rik	2410141K09Rik	-	chr13:66519049-66542054	Ctrl	KO	OK	9.19847	5.09805	-0.851449	-1.48101	0.0398	0.577633	no
4933412E12Rik	4933412E12Rik	-	chr10:116387617-116400335	Ctrl	KO	OK	7.13591	4.56883	-0.643273	-1.7956	0.0103	0.319479	no
9430037G07Rik	9430037G07Rik	-	chr9:88490162-88494081	Ctrl	KO	OK	2.61861	1.75246	-0.579417	-1.54465	0.03025	0.508895	no
AI661453	AI661453	-	chr17:47549682-47607587	Ctrl	KO	OK	2.42703	1.19914	-1.01719	-2.56173	0.0006	0.0582587	no
Abca3	Abca3	-	chr17:24488967-24551458	Ctrl	KO	OK	6.07848	4.28111	-0.505725	-1.7133	0.0136	0.354712	no
Acaa1b	Acaa1b	-	chr9:119057160-119066211	Ctrl	KO	OK	20.278	13.4505	-0.59225	-2.08996	0.00425	0.193207	no
Acad12	Acad12	-	chr5:122048289-122068947	Ctrl	KO	OK	6.89982	3.70461	-0.897235	-2.7208	0.0001	0.0159518	yes
Acp6	Acp6	-	chr3:96962699-96980499	Ctrl	KO	OK	32.1478	21.1681	-0.602828	-2.27922	0.0015	0.100748	no
Ada	Ada	-	chr2:163552306-163575975	Ctrl	KO	OK	2.30257	1.24404	-0.888208	-1.76318	0.0149	0.372312	no
Adamtsl2	Adamtsl2	-	chr2:26934900-26964133	Ctrl	KO	OK	3.18372	1.78166	-0.837494	-2.28434	0.00175	0.108561	no
Adap1	Adap1	-	chr5:139747829-139801418	Ctrl	KO	OK	6.22319	3.85759	-0.689956	-2.08796	0.0033	0.164687	no
Agtpbp1	Agtpbp1	-	chr13:59550895-59658708	Ctrl	KO	OK	9.53196	6.35539	-0.584793	-2.06382	0.00315	0.158529	no
Aim1	Aim1	-	chr10:43670112-43724652	Ctrl	KO	OK	2.39283	1.14035	-1.06925	-3.31113	5e-05	0.00920928	yes
Als2cr11	Als2cr11	-	chr1:59107349-59151744	Ctrl	KO	OK	3.02867	1.62128	-0.901548	-2.10962	0.00415	0.190113	no
Ap1m2	Ap1m2	-	chr9:21099900-21116777	Ctrl	KO	OK	13.4447	6.94306	-0.953391	-3.08961	5e-05	0.00920928	yes
Apoc2	Apoc2	-	chr7:20256927-20263290	Ctrl	KO	OK	2.33926	0.642829	-1.86354	-1.9152	0.02185	0.444121	no
Arhgef15	Arhgef15	-	chr11:68756655-68770360	Ctrl	KO	OK	12.1448	8.31373	-0.546772	-2.07311	0.003	0.154017	no
Asphd2	Asphd2	-	chr5:112814465-112821233	Ctrl	KO	OK	11.7881	7.17026	-0.71724	-2.25016	0.0017	0.106944	no
Atg2a	Atg2a	-	chr19:6241667-6262304	Ctrl	KO	OK	16.3687	11.0273	-0.569857	-2.28293	0.0006	0.0582587	no
B3gnt5	B3gnt5	-	chr16:19760326-19772846	Ctrl	KO	OK	3.55483	2.37615	-0.581157	-1.84871	0.00875	0.291113	no
Barhl2	Barhl2	-	chr5:106881541-106887185	Ctrl	KO	OK	2.84926	1.88512	-0.595937	-1.43634	0.0451	0.604922	no
Brdt	Brdt	-	chr5:107760212-107816077	Ctrl	KO	OK	7.91104	5.1365	-0.623082	-1.83077	0.00985	0.31425	no
Bub1b	Bub1b	-	chr2:118423946-118467328	Ctrl	KO	OK	49.9838	31.668	-0.658434	-2.66499	5e-05	0.00920928	yes
Capn15	Capn15	-	chr17:26096500-26102450	Ctrl	KO	OK	11.4966	7.48272	-0.619577	-2.25233	0.00115	0.0852527	no
Cbln2	Cbln2	-	chr18:86880501-86887675	Ctrl	KO	OK	3.26534	1.37832	-1.24432	-3.01591	5e-05	0.00920928	yes
Ccdc120	Ccdc120	-	chrX:7308839-7318450	Ctrl	KO	OK	11.0052	7.21377	-0.609363	-2.24219	0.00145	0.0985008	no
Ccdc138	Ccdc138	-	chr10:57960684-58038992	Ctrl	KO	OK	8.5925	5.60212	-0.617106	-2.02763	0.0047	0.207334	no
Ccdc172	Ccdc172	-	chr19:58586491-58627575	Ctrl	KO	OK	17.649	10.3559	-0.769127	-2.35788	0.00065	0.0608005	no
Ccdc18	Ccdc18	-	chr5:108561932-108661968	Ctrl	KO	OK	2.75621	1.91335	-0.52658	-1.58754	0.02545	0.471181	no
Ccdc92	Ccdc92	-	chr5:125314801-125342591	Ctrl	KO	OK	19.316	11.1794	-0.788955	-2.88357	0.0001	0.0159518	yes
Ccnjl	Ccnjl	-	chr11:43342250-43400501	Ctrl	KO	OK	7.30327	4.61265	-0.662947	-2.12711	0.00255	0.137638	no
Cdc25c	Cdc25c	-	chr18:34892648-34911187	Ctrl	KO	OK	12.215	7.40787	-0.721527	-2.38579	0.00095	0.0761108	no
Cdh1	Cdh1	-	chr8:109127267-109194146	Ctrl	KO	OK	12.6228	8.10687	-0.638815	-2.43916	0.0007	0.0634832	no
Cebpg	Cebpg	-	chr7:35831440-35841585	Ctrl	KO	OK	9.53206	6.70701	-0.507118	-1.90481	0.00685	0.256566	no
Cgn	Cgn	-	chr3:94563990-94590437	Ctrl	KO	OK	6.93794	4.68418	-0.56671	-2.07419	0.0034	0.167802	no
Chd7	Chd7	-	chr4:8617552-8795596	Ctrl	KO	OK	2.86238	1.74019	-0.717967	-2.55651	0.0003	0.035732	yes
Chtf18	Chtf18	-	chr17:25854116-25864360	Ctrl	KO	OK	51.6977	34.7167	-0.57447	-2.281	0.00115	0.0852527	no
Clgn	Clgn	-	chr8:85913789-85950728	Ctrl	KO	OK	5.80403	3.87717	-0.582052	-1.73717	0.01445	0.3659	no
Clic6	Clic6	-	chr16:92498391-92541486	Ctrl	KO	OK	14.2479	9.36513	-0.605381	-2.29509	0.00145	0.0985008	no
Clip4	Clip4	-	chr17:72119030-72213550	Ctrl	KO	OK	5.55052	3.74498	-0.567664	-1.70554	0.0142	0.363985	no
Crb3	Crb3	-	chr17:57201699-57205337	Ctrl	KO	OK	3.27975	1.25011	-1.39153	-2.39573	0.0024	0.133578	no
Dapk2	Dapk2	-	chr9:66006032-66120049	Ctrl	KO	OK	13.0912	8.03212	-0.704739	-2.30983	0.001	0.0776783	no
Dbil5	Dbil5	-	chr11:76031114-76032167	Ctrl	KO	OK	12.9566	8.00592	-0.694544	-1.49116	0.03525	0.55318	no
Dbndd1	Dbndd1	-	chr8:126028617-126039355	Ctrl	KO	OK	3.05926	1.4206	-1.10669	-2.18091	0.00395	0.183301	no
Ddhd1	Ddhd1	-	chr14:46212845-46277818	Ctrl	KO	OK	19.6143	13.4275	-0.546712	-2.16312	0.00185	0.111662	no
Ddit4	Ddit4	-	chr10:59412422-59414518	Ctrl	KO	OK	26.4513	15.5913	-0.762596	-2.78408	5e-05	0.00920928	yes
Ddx11	Ddx11	-	chr17:66472859-66501508	Ctrl	KO	OK	12.5386	8.38609	-0.580303	-2.20684	0.00165	0.105659	no
Ddx25	Ddx25	-	chr9:35349432-35366055	Ctrl	KO	OK	35.9301	25.2003	-0.511752	-1.95404	0.00645	0.246757	no
Dgcr14	Dgcr14	-	chr16:17900801-17911441	Ctrl	KO	OK	18.1862	12.5337	-0.537036	-2.03461	0.004	0.184661	no
Dgkk	Dgkk	-	chrX:6356431-6525489	Ctrl	KO	OK	2.43497	1.42931	-0.768587	-2.44616	0.00055	0.0548955	no
Dmrt2	Dmrt2	-	chr19:25746900-25753481	Ctrl	KO	OK	2.01002	1.12567	-0.836428	-1.80209	0.01145	0.334805	no
Donson	Donson	-	chr16:91679509-91688973	Ctrl	KO	OK	16.2324	11.2862	-0.524317	-1.91072	0.00635	0.24503	no
Dopey2	Dopey2	-	chr16:93712151-93810833	Ctrl	KO	OK	6.2438	4.01753	-0.636114	-2.29085	0.00065	0.0608005	no
Dusp14	Dusp14	-	chr11:83861546-83881859	Ctrl	KO	OK	12.313	8.33247	-0.563361	-1.76631	0.01285	0.346272	no
E2f2	E2f2	-	chr4:135728308-135751971	Ctrl	KO	OK	2.64529	1.70726	-0.631742	-1.87733	0.0086	0.289901	no
Efcab11	Efcab11	-	chr12:100955740-101121652	Ctrl	KO	OK	4.64367	2.90436	-0.677046	-1.83983	0.0097	0.311131	no
Enho	Enho	-	chr4:41516826-41587335	Ctrl	KO	OK	14.1008	9.87195	-0.514365	-1.55021	0.02905	0.497989	no
Epb4.1l4a	Epb4.1l4a	-	chr18:33955980-34166860	Ctrl	KO	OK	2.4961	1.58412	-0.655992	-1.80783	0.01235	0.342085	no
Extl1	Extl1	-	chr4:133912287-133928462	Ctrl	KO	OK	2.10888	1.47492	-0.51584	-1.40239	0.0484	0.612514	no
Fam187b	Fam187b	-	chr7:31758822-31774744	Ctrl	KO	OK	2.19005	1.08234	-1.01682	-1.64966	0.0214	0.440983	no
Fam43a	Fam43a	-	chr16:30599808-30602883	Ctrl	KO	OK	6.79899	4.77529	-0.509731	-1.69174	0.0157	0.381627	no
Fam46b	Fam46b	-	chr4:133036047-133043855	Ctrl	KO	OK	2.52874	1.45811	-0.794319	-1.82794	0.01005	0.316115	no
Fam83f	Fam83f	-	chr15:80502276-80530855	Ctrl	KO	OK	3.04605	1.96097	-0.635367	-1.61339	0.0225	0.450647	no
Fam83g	Fam83g	-	chr11:61486283-61534301	Ctrl	KO	OK	3.62745	2.44316	-0.57021	-1.83116	0.00765	0.270643	no
Fbxl16	Fbxl16	-	chr17:25946029-25958210	Ctrl	KO	OK	2.05592	1.27922	-0.684522	-1.73168	0.0175	0.409234	no
Fbxo16	Fbxo16	-	chr14:65885537-65940339	Ctrl	KO	OK	7.89383	5.38956	-0.550558	-1.46833	0.04	0.578656	no
Fgd5	Fgd5	-	chr6:91937103-92025999	Ctrl	KO	OK	3.76614	1.97844	-0.928723	-3.019	5e-05	0.00920928	yes
Figla	Figla	-	chr6:85967184-85970990	Ctrl	KO	OK	8.60645	2.23158	-1.94735	-3.44147	0.0001	0.0159518	yes
Foxc2	Foxc2	-	chr8:123640070-123642794	Ctrl	KO	OK	33.0378	21.0248	-0.65203	-2.56926	0.00025	0.0312343	yes
Foxf1	Foxf1	-	chr8:123608285-123612054	Ctrl	KO	OK	22.7935	10.2994	-1.14606	-4.23405	5e-05	0.00920928	yes
Frmpd1	Frmpd1	-	chr4:45197777-45298808	Ctrl	KO	OK	4.51765	3.0734	-0.555739	-1.86354	0.00825	0.281825	no
Garem	Garem	-	chr18:21285842-21458640	Ctrl	KO	OK	2.04823	1.42823	-0.52015	-1.47683	0.03645	0.555949	no
Gas8	Gas8	-	chr8:126042734-126060550	Ctrl	KO	OK	17.8535	10.9623	-0.703658	-2.42331	0.00045	0.0470158	yes
Gatad2b	Gatad2b	-	chr3:90145575-90162042	Ctrl	KO	OK	19.188	13.2554	-0.53362	-1.92436	0.0068	0.255766	no
Gatsl2	Gatsl2	-	chr5:134575617-134617628	Ctrl	KO	OK	6.28688	4.31548	-0.542822	-1.92452	0.0061	0.240429	no
Gfra3	Gfra3	-	chr18:34849556-34880041	Ctrl	KO	OK	4.28986	2.51827	-0.768496	-1.97684	0.00615	0.240429	no
Gjb2	Gjb2	-	chr14:57717438-57723539	Ctrl	KO	OK	3.39099	1.36469	-1.31313	-3.11584	5e-05	0.00920928	yes
Glis1	Glis1	-	chr4:107107323-107307664	Ctrl	KO	OK	9.08401	5.54112	-0.713151	-2.43843	0.00075	0.0660074	no
Gm10324	Gm10324	-	chr13:66214388-66223772	Ctrl	KO	OK	5.28171	3.67024	-0.525132	-1.46126	0.04115	0.58219	no
Gm10409	Gm10409	-	chr14:6653690-7119724	Ctrl	KO	OK	9.35276	6.59204	-0.504667	-1.5338	0.0278	0.491271	no
Gm3002	Gm3002	-	chr14:3920623-3936392	Ctrl	KO	OK	10.7264	6.3788	-0.749802	-2.78696	5e-05	0.00920928	yes
Gm3488	Gm3488	-	chr14:6451733-6458384	Ctrl	KO	OK	2.73277	1.7254	-0.663431	-1.42714	0.04265	0.59092	no
Gm3500	Gm3500	-	chr14:6653690-7119724	Ctrl	KO	OK	10.8428	6.52752	-0.732126	-1.90351	0.00745	0.269608	no
Gm5796	Gm5796	-	chr14:4126976-4144402	Ctrl	KO	OK	4.69201	3.10817	-0.594138	-1.55436	0.0297	0.503435	no
Gnaz	Gnaz	-	chr10:74420221-74495331	Ctrl	KO	OK	8.27926	4.44282	-0.898026	-2.84726	0.0001	0.0159518	yes
Grk4	Grk4	-	chr5:35003027-35097952	Ctrl	KO	OK	2.48807	1.63413	-0.606501	-1.46833	0.03935	0.575309	no
Grm4	Grm4	-	chr17:27559332-27640478	Ctrl	KO	OK	2.77973	1.69142	-0.716707	-2.02493	0.00465	0.207174	no
Gulo	Gulo	-	chr14:66605623-66628047	Ctrl	KO	OK	2.01858	1.26777	-0.671052	-1.45622	0.0402	0.579204	no
Gyltl1b	Gyltl1b	-	chr2:92205202-92211214	Ctrl	KO	OK	53.1247	36.3098	-0.549024	-2.18536	0.00195	0.116129	no
Hdac8	Hdac8	-	chrX:99479978-99700487	Ctrl	KO	OK	6.40081	4.31567	-0.568669	-1.60501	0.0231	0.456027	no
Hey1	Hey1	-	chr3:8663358-8667038	Ctrl	KO	OK	6.13078	4.16187	-0.558841	-1.67754	0.0179	0.415327	no
Hist1h2ab	Hist1h2ab	-	chr13:23842956-23843461	Ctrl	KO	OK	4.17725	1.59131	-1.39234	-1.55343	0.04155	0.583136	no
Hk1	Hk1	-	chr10:61731602-61842656	Ctrl	KO	OK	28.8611	18.6115	-0.632927	-2.53665	0.00025	0.0312343	yes
Hspa4l	Hspa4l	-	chr3:40549534-40594287	Ctrl	KO	OK	14.7808	9.29521	-0.669163	-2.52948	0.0004	0.0433115	yes
Igfbp5	Igfbp5	-	chr1:72904638-72921439	Ctrl	KO	OK	13.2844	9.06384	-0.55154	-2.16237	0.0018	0.109757	no
Igsf9b	Igsf9b	-	chr9:27106812-27142348	Ctrl	KO	OK	2.64983	1.18926	-1.15584	-2.82841	5e-05	0.00920928	yes
Ints9	Ints9	-	chr14:65568881-65658672	Ctrl	KO	OK	17.1383	11.4406	-0.583067	-2.17775	0.0021	0.121814	no
Irx3	Irx3	-	chr8:94322409-94325553	Ctrl	KO	OK	2.02652	0.875931	-1.21012	-2.4381	0.0013	0.0932763	no
Itpk1	Itpk1	-	chr12:103806792-103943079	Ctrl	KO	OK	22.1211	14.855	-0.574482	-2.21575	0.00205	0.119301	no
Jph3	Jph3	-	chr8:124254458-124314983	Ctrl	KO	OK	4.10965	1.83113	-1.16628	-3.46395	5e-05	0.00920928	yes
Kif17	Kif17	-	chr4:137818165-137857888	Ctrl	KO	OK	2.73609	1.75483	-0.640781	-1.73405	0.0145	0.3659	no
Kif27	Kif27	-	chr13:58388876-58456223	Ctrl	KO	OK	4.51283	2.24374	-1.00813	-3.19186	5e-05	0.00920928	yes
Kif5a	Kif5a	-	chr10:126662750-126700419	Ctrl	KO	OK	6.09004	2.98161	-1.03036	-3.55681	5e-05	0.00920928	yes
LOC100503280	LOC100503280	-	chrX:72212182-72214464	Ctrl	KO	OK	8.92294	5.52294	-0.692083	-2.07278	0.0037	0.176278	no
Letm1	Letm1	-	chr5:34084000-34125353	Ctrl	KO	OK	21.1434	13.2731	-0.671696	-2.62688	0.0002	0.0264681	yes
Lin28a	Lin28a	-	chr4:133559244-133574731	Ctrl	KO	OK	64.1746	38.7811	-0.726647	-2.93532	0.0001	0.0159518	yes
Lonrf2	Lonrf2	-	chr1:38851353-38878060	Ctrl	KO	OK	2.20725	1.37017	-0.687893	-1.98511	0.00585	0.233817	no
Lrrc56	Lrrc56	-	chr7:148380028-148399979	Ctrl	KO	OK	4.33694	2.45076	-0.823452	-1.68815	0.02045	0.433498	no
Mafa	Mafa	-	chr15:75577272-75578352	Ctrl	KO	OK	2.53257	1.2917	-0.971334	-1.58539	0.031	0.518582	no
Map3k4	Map3k4	-	chr17:12420486-12511526	Ctrl	KO	OK	23.0204	14.9912	-0.618792	-2.49398	0.0005	0.0507557	no
Mapkapk5	Mapkapk5	-	chr5:121975059-121995901	Ctrl	KO	OK	30.0626	18.5892	-0.693506	-2.67208	5e-05	0.00920928	yes
Mesp2	Mesp2	-	chr7:86955612-86958317	Ctrl	KO	OK	3.25303	2.04585	-0.669083	-1.59987	0.02515	0.470996	no
Metrn	Metrn	-	chr17:25931515-25933990	Ctrl	KO	OK	37.6905	25.7487	-0.5497	-2.05572	0.00375	0.177242	no
Mina	Mina	-	chr16:59471600-59555578	Ctrl	KO	OK	31.9726	21.9609	-0.541899	-1.67616	0.01605	0.387137	no
Mon1a	Mon1a	-	chr9:107790459-107805470	Ctrl	KO	OK	5.62567	3.58586	-0.649708	-1.8593	0.01065	0.323462	no
Morn4	Morn4	-	chr19:42149428-42160860	Ctrl	KO	OK	7.72175	5.35351	-0.528444	-1.5849	0.0254	0.471181	no
Mrpl54	Mrpl54	-	chr10:80727466-80729671	Ctrl	KO	OK	118.975	82.4462	-0.529134	-1.94602	0.00565	0.23152	no
Mtr	Mtr	-	chr13:12278806-12350380	Ctrl	KO	OK	49.873	30.6637	-0.701729	-2.82738	0.0001	0.0159518	yes
Mycl	Mycl	-	chr4:122673341-122679723	Ctrl	KO	OK	8.27601	5.16116	-0.681242	-2.35797	0.001	0.0776783	no
Myh6	Myh6	-	chr14:55560757-55585444	Ctrl	KO	OK	4.04507	2.68035	-0.593741	-2.03206	0.003	0.154017	no
Myl6b	Myl6b	-	chr10:127931212-127935741	Ctrl	KO	OK	11.6847	7.93665	-0.558024	-1.5528	0.02865	0.497435	no
Myo7a	Myo7a	-	chr7:105199563-105268003	Ctrl	KO	OK	7.64402	4.57715	-0.73988	-2.80273	5e-05	0.00920928	yes
Nanos2	Nanos2	-	chr7:19572872-19574311	Ctrl	KO	OK	7.11255	3.56521	-0.996378	-2.59402	0.0003	0.035732	yes
Nanos3	Nanos3	-	chr8:86697631-86700451	Ctrl	KO	OK	19.4942	11.3348	-0.782281	-2.12715	0.00315	0.158529	no
Neurog3	Neurog3	-	chr10:61595837-61597511	Ctrl	KO	OK	2.40532	0.875766	-1.45761	-2.5141	0.00165	0.105659	no
Nkx1-1	Nkx1-1	-	chr5:33773382-33776739	Ctrl	KO	OK	9.79242	4.79985	-1.02868	-2.77219	0.0001	0.0159518	yes
Nmb	Nmb	-	chr7:88047112-88049948	Ctrl	KO	OK	16.7908	11.6451	-0.527953	-1.4013	0.0475	0.609652	no
Oasl2	Oasl2	-	chr5:115346942-115362254	Ctrl	KO	OK	5.79343	3.79445	-0.610526	-1.96155	0.00655	0.248984	no
Palm3	Palm3	-	chr8:86545372-86566474	Ctrl	KO	OK	7.82902	5.23249	-0.581335	-1.66987	0.0189	0.423673	no
Parp14	Parp14	-	chr16:35832963-35871468	Ctrl	KO	OK	2.21913	1.4315	-0.632468	-1.99911	0.00425	0.193207	no
Piwil4	Piwil4	-	chr9:14506801-14545177	Ctrl	KO	OK	4.0042	2.77822	-0.527352	-1.50067	0.03525	0.55318	no
Plvap	Plvap	-	chr8:74021651-74035668	Ctrl	KO	OK	15.304	9.63744	-0.667182	-2.32149	0.0013	0.0932763	no
Pnpo	Pnpo	-	chr11:96799129-96805333	Ctrl	KO	OK	22.5137	14.7009	-0.614895	-2.27716	0.00175	0.108561	no
Polb	Polb	-	chr8:23738590-23763909	Ctrl	KO	OK	24.777	15.3359	-0.692093	-2.13581	0.00225	0.12843	no
Pou4f1	Pou4f1	-	chr14:104861540-104867216	Ctrl	KO	OK	2.4246	1.67887	-0.530256	-1.46041	0.03815	0.567045	no
Ppid	Ppid	-	chr3:79395310-79407572	Ctrl	KO	OK	85.8941	60.5233	-0.505069	-2.03572	0.0042	0.191911	no
Ppm1l	Ppm1l	-	chr3:69120839-69359318	Ctrl	KO	OK	2.16894	1.41988	-0.611225	-1.6524	0.0209	0.436214	no
Ppp1r13l	Ppp1r13l	-	chr7:19946564-19963882	Ctrl	KO	OK	4.66984	3.21726	-0.537543	-1.65127	0.01975	0.429262	no
Prkcz	Prkcz	-	chr4:154634226-154735537	Ctrl	KO	OK	7.61597	5.02629	-0.599535	-2.14801	0.00255	0.137638	no
Prr7	Prr7	-	chr13:55565627-55574516	Ctrl	KO	OK	15.2083	9.88577	-0.621432	-1.99263	0.0039	0.181925	no
Pxt1	Pxt1	-	chr17:29070930-29079207	Ctrl	KO	OK	5.66459	3.18351	-0.831352	-1.79539	0.0147	0.369902	no
Rab3ip	Rab3ip	-	chr10:116342839-116387436	Ctrl	KO	OK	16.538	11.4766	-0.527091	-1.96472	0.00565	0.23152	no
Rad50	Rad50	-	chr11:53463020-53520821	Ctrl	KO	OK	17.7954	11.6967	-0.6054	-2.40249	0.0007	0.0634832	no
Rasl10b	Rasl10b	-	chr11:83223573-83234540	Ctrl	KO	OK	2.82876	1.93447	-0.548229	-1.54179	0.0291	0.497989	no
Rbks	Rbks	-	chr5:31926811-31999983	Ctrl	KO	OK	5.61935	3.43418	-0.710437	-1.56589	0.0254	0.471181	no
Rcor2	Rcor2	-	chr19:7344253-7349715	Ctrl	KO	OK	65.7806	44.6433	-0.559218	-2.25143	0.00175	0.108561	no
Rec8	Rec8	-	chr14:56237002-56244232	Ctrl	KO	OK	19.252	8.23935	-1.2244	-4.2827	5e-05	0.00920928	yes
Rfx2	Rfx2	-	chr17:56915319-56970431	Ctrl	KO	OK	2.85527	1.95623	-0.545552	-1.52049	0.03305	0.539736	no
Rimkla	Rimkla	-	chr4:119137890-119165203	Ctrl	KO	OK	9.18926	4.1339	-1.15245	-4.04096	5e-05	0.00920928	yes
Ripk4	Ripk4	-	chr16:97963548-97985362	Ctrl	KO	OK	18.2614	11.9499	-0.611801	-2.37049	0.00075	0.0660074	no
Rnf32	Rnf32	-	chr5:29522532-29552064	Ctrl	KO	OK	2.82515	1.18659	-1.2515	-2.35812	0.00165	0.105659	no
Rpusd3	Rpusd3	-	chr6:113365312-113369334	Ctrl	KO	OK	14.8144	10.2604	-0.529913	-1.66613	0.01955	0.428565	no
Rspo4	Rspo4	-	chr2:151668662-151700404	Ctrl	KO	OK	7.36853	4.33978	-0.763755	-2.38067	0.0009	0.0740986	no
Sall1	Sall1	-	chr8:91551142-91568061	Ctrl	KO	OK	9.93718	4.62321	-1.10394	-4.09266	5e-05	0.00920928	yes
Sec1	Sec1	-	chr7:52933056-52949926	Ctrl	KO	OK	4.41304	2.71601	-0.700285	-1.87182	0.0086	0.289901	no
Sesn2	Sesn2	-	chr4:132048721-132066371	Ctrl	KO	OK	16.4017	10.3279	-0.667301	-2.46479	0.00075	0.0660074	no
Shcbp1l	Shcbp1l	-	chr1:155272338-155299704	Ctrl	KO	OK	6.51029	4.53185	-0.522621	-1.5634	0.02705	0.482311	no
Shroom3	Shroom3	-	chr5:93112460-93394785	Ctrl	KO	OK	9.66708	5.8688	-0.720014	-2.78163	0.0001	0.0159518	yes
Sik3	Sik3	-	chr9:45820902-46032277	Ctrl	KO	OK	13.95	9.53483	-0.548982	-2.18206	0.0023	0.130866	no
Sipa1l3	Sipa1l3	-	chr7:30105396-30290479	Ctrl	KO	OK	14.689	10.1493	-0.533357	-2.1472	0.0027	0.142717	no
Slc25a35	Slc25a35	-	chr11:68781632-68788687	Ctrl	KO	OK	7.09053	3.782	-0.906744	-1.44977	0.04225	0.587204	no
Slc39a6	Slc39a6	-	chr18:24738381-24762318	Ctrl	KO	OK	30.6219	21.0542	-0.540456	-2.17751	0.0016	0.105094	no
Slc5a3	Slc5a3	-	chr16:92058566-92112472	Ctrl	KO	OK	4.38799	3.00408	-0.546638	-1.53563	0.03055	0.513458	no
Smad6	Smad6	-	chr9:63800882-63869866	Ctrl	KO	OK	7.32701	4.21943	-0.796177	-2.5992	0.0001	0.0159518	yes
Smim24	Smim24	-	chr10:80855808-80857824	Ctrl	KO	OK	7.15083	2.83235	-1.33611	-2.08502	0.00745	0.269608	no
Snai3	Snai3	-	chr8:124978105-124984592	Ctrl	KO	OK	9.87241	5.15405	-0.937697	-2.76619	0.00015	0.021269	yes
Spag5	Spag5	-	chr11:78115092-78135956	Ctrl	KO	OK	14.3039	8.13853	-0.813571	-3.07374	5e-05	0.00920928	yes
Spata24	Spata24	-	chr18:35816342-35821840	Ctrl	KO	OK	18.6984	12.8414	-0.542111	-1.4918	0.03455	0.549968	no
Spata5l1	Spata5l1	-	chr2:122456360-122458440	Ctrl	KO	OK	10.675	7.42161	-0.524433	-1.55996	0.0255	0.471618	no
Sptb	Sptb	-	chr12:77681474-77811534	Ctrl	KO	OK	2.31914	1.46709	-0.660638	-2.24912	0.00155	0.102945	no
Stra8	Stra8	-	chr6:34870959-34889342	Ctrl	KO	OK	100.884	69.4715	-0.5382	-2.15666	0.002	0.117927	no
Sulf1	Sulf1	-	chr1:12682510-12850453	Ctrl	KO	OK	2.56863	1.72394	-0.575292	-1.70723	0.01565	0.38145	no
Svip	Svip	-	chr7:59252530-59261388	Ctrl	KO	OK	3.33973	2.1437	-0.639628	-1.78385	0.0122	0.340039	no
Syn2	Syn2	-	chr6:115084919-115232644	Ctrl	KO	OK	3.6625	1.4757	-1.31143	-3.64938	5e-05	0.00920928	yes
Tdrd1	Tdrd1	-	chr19:56900698-56944502	Ctrl	KO	OK	34.1484	22.6937	-0.589525	-2.39636	0.0007	0.0634832	no
Thop1	Thop1	-	chr10:80532827-80545105	Ctrl	KO	OK	94.3381	64.5884	-0.546565	-2.203	0.002	0.117927	no
Tmem108	Tmem108	-	chr9:103385265-103664167	Ctrl	KO	OK	3.04297	1.66199	-0.872568	-2.44203	0.00085	0.070633	no
Tmem30b	Tmem30b	-	chr12:74644100-74647382	Ctrl	KO	OK	3.95556	2.70189	-0.549916	-1.64283	0.0236	0.462322	no
Tmem42	Tmem42	-	chr9:122930443-122932609	Ctrl	KO	OK	18.7899	12.5876	-0.577948	-1.47311	0.0366	0.555949	no
Tomm34	Tomm34	-	chr2:163879275-163896905	Ctrl	KO	OK	95.5461	65.3826	-0.547289	-2.20964	0.0014	0.0973245	no
Tox3	Tox3	-	chr8:92771010-92872151	Ctrl	KO	OK	2.09004	1.22364	-0.772354	-1.88797	0.00965	0.310643	no
Trib3	Trib3	-	chr2:152163160-152169796	Ctrl	KO	OK	5.60303	2.60277	-1.10616	-2.986	5e-05	0.00920928	yes
Tsacc	Tsacc	-	chr3:88086681-88100760	Ctrl	KO	OK	13.3798	5.41908	-1.30394	-2.25579	0.00405	0.186008	no
Tspan33	Tspan33	-	chr6:29644213-29668558	Ctrl	KO	OK	9.81541	6.13974	-0.67687	-2.16988	0.0025	0.13659	no
Ttll12	Ttll12	-	chr15:83405523-83425587	Ctrl	KO	OK	31.4672	21.6342	-0.540533	-2.17277	0.00165	0.105659	no
Upp1	Upp1	-	chr11:9018010-9036173	Ctrl	KO	OK	9.20052	2.90493	-1.66321	-4.06208	5e-05	0.00920928	yes
Usp31	Usp31	-	chr7:128785534-128850767	Ctrl	KO	OK	6.17811	4.29933	-0.523056	-2.03497	0.0036	0.173831	no
Usp43	Usp43	-	chr11:67668024-67735655	Ctrl	KO	OK	2.89999	1.39132	-1.0596	-3.03412	5e-05	0.00920928	yes
Wdr25	Wdr25	-	chr12:110132481-110266662	Ctrl	KO	OK	5.78463	3.76112	-0.621064	-1.91408	0.00725	0.26652	no
Wdr35	Wdr35	-	chr12:8980806-9035653	Ctrl	KO	OK	7.77834	5.41162	-0.523403	-1.89264	0.0074	0.269608	no
Wdr54	Wdr54	-	chr6:83102703-83106373	Ctrl	KO	OK	4.01149	1.72419	-1.21822	-2.44033	0.00145	0.0985008	no
Wdr6	Wdr6	-	chr9:108472222-108481001	Ctrl	KO	OK	46.6669	32.9126	-0.503762	-1.9005	0.0064	0.246428	no
Wnt3	Wnt3	-	chr11:103635488-103679335	Ctrl	KO	OK	3.12886	2.04709	-0.612063	-1.70098	0.01885	0.423673	no
Zbtb16	Zbtb16	-	chr9:48462401-48644050	Ctrl	KO	OK	39.1782	23.9055	-0.712706	-2.87613	5e-05	0.00920928	yes
Zbtb32	Zbtb32	-	chr7:31374699-31377961	Ctrl	KO	OK	17.1284	11.1125	-0.624213	-2.17194	0.00185	0.111662	no
Zcchc14	Zcchc14	-	chr8:124122602-124175833	Ctrl	KO	OK	26.1059	16.7642	-0.638991	-2.58775	0.0002	0.0264681	yes
Zcrb1	Zcrb1	-	chr15:93216543-93228721	Ctrl	KO	OK	92.8794	63.5525	-0.54741	-2.08265	0.003	0.154017	no
Zfp526	Zfp526	-	chr7:26006469-26012524	Ctrl	KO	OK	4.39628	3.05864	-0.523392	-1.61744	0.0211	0.43834	no
Zfp667	Zfp667	-	chr7:6238181-6259485	Ctrl	KO	OK	7.00762	4.57444	-0.615331	-2.11123	0.0032	0.160593	no
Zfp820	Zfp820	-	chr17:21953842-21982726	Ctrl	KO	OK	3.15331	2.19404	-0.523277	-1.53059	0.03125	0.520329	no
Zfp934	Zfp934	-	chr13:62618156-62659959	Ctrl	KO	OK	5.36958	3.66157	-0.552345	-1.62342	0.02195	0.444121	no
Zfp951	Zfp951	-	chr5:105242186-105289087	Ctrl	KO	OK	6.84689	4.80006	-0.512394	-1.68678	0.01675	0.396365	no
Znfx1	Znfx1	-	chr2:166861295-166891362	Ctrl	KO	OK	22.4955	15.5191	-0.535589	-1.80322	0.00995	0.314631	no

## Sheet: Down-GO
Category	Term	Count	%	PValue	Genes	List Total	Pop Hits	Pop Total	Fold Enrichment	Bonferroni	Benjamini	FDR
GOTERM_BP_DIRECT	GO:0006357~regulation of transcription from RNA polymerase II promoter	32	16.7539	5.55008e-06	MESP2, ZFP667, FOXC2, ZFP820, BARHL2, ZFP526, CEBPG, HDAC8, GLIS1, STRA8, SALL1, HEY1, PPP1R13L, E2F2, NKX1-1, ZFP951, DMRT2, FIGLA, FOXF1, ZFP934, SNAI3, IRX3, ZBTB16, RFX2, ZBTB32, MAFA, SMAD6, POU4F1, MYCL, TOX3, RCOR2, NEUROG3	165	1606	20094	2.42654	0.00653874	0.0065602	0.0065602
GOTERM_BP_DIRECT	GO:0007275~multicellular organism development	22	11.5183	0.000236091	MESP2, FOXC2, NANOS2, BARHL2, PIWIL4, CCDC120, METRN, DDX25, FIGLA, NANOS3, DDX11, IRX3, DONSON, SHROOM3, POU4F1, CLGN, TDRD1, HEY1, B3GNT5, SPATA24, WNT3, NEUROG3	165	1095	20094	2.44676	0.24353	0.121912	0.121912
GOTERM_BP_DIRECT	GO:0007283~spermatogenesis	14	7.32984	0.00030942	PXT1, NANOS2, PIWIL4, DDX25, NANOS3, SHCBP1L, RFX2, DBIL5, CDC25C, CLGN, TDRD1, STRA8, SPATA24, BRDT	165	513	20094	3.32348	0.306353	0.121912	0.121912
GOTERM_BP_DIRECT	GO:0021772~olfactory bulb development	4	2.09424	0.00184328	AGTPBP1, SALL1, SEC1, CHD7	165	30	20094	16.2376	0.887045	0.544688	0.544688
GOTERM_BP_DIRECT	GO:0030154~cell differentiation	18	9.42408	0.00422063	FOXC2, NANOS2, PIWIL4, METRN, DDX25, FIGLA, NANOS3, SHCBP1L, RFX2, SMAD6, GLIS1, CLGN, TDRD1, STRA8, SPATA24, NKX1-1, BRDT, NEUROG3	165	1022	20094	2.14489	0.993258	0.83256	0.83256
GOTERM_BP_DIRECT	GO:0030177~positive regulation of Wnt signaling pathway	4	2.09424	0.00422619	SALL1, SULF1, RSPO4, WNT3	165	40	20094	12.1782	0.993302	0.83256	0.83256
GOTERM_BP_DIRECT	GO:0045944~positive regulation of transcription from RNA polymerase II promoter	20	10.4712	0.00494077	MESP2, FOXC2, BARHL2, DMRT2, FOXF1, FIGLA, IRX3, CEBPG, CHD7, RFX2, MAFA, HDAC8, POU4F1, GLIS1, TOX3, STRA8, SALL1, HEY1, E2F2, NEUROG3	165	1216	20094	2.00299	0.997133	0.834284	0.834284
GOTERM_BP_DIRECT	GO:0050767~regulation of neurogenesis	4	2.09424	0.00665363	HEY1, CHD7, POU4F1, WNT3	165	47	20094	10.3644	0.999626	0.981189	0.981189
GOTERM_BP_DIRECT	GO:0048477~oogenesis	4	2.09424	0.00747098	STRA8, NANOS2, FIGLA, NANOS3	165	49	20094	9.94137	0.999859	0.981189	0.981189
GOTERM_BP_DIRECT	GO:0051321~meiotic cell cycle	7	3.66492	0.00830496	TDRD1, STRA8, RAD50, PIWIL4, REC8, BRDT, CLGN	165	214	20094	3.98352	0.999948	0.981646	0.981646
GOTERM_BP_DIRECT	GO:0048566~embryonic digestive tract development	3	1.57068	0.00929695	SALL1, FOXF1, ADA	165	18	20094	20.297	0.999984	0.999	0.999
GOTERM_BP_DIRECT	GO:0007062~sister chromatid cohesion	3	1.57068	0.0114228	DDX11, HDAC8, REC8	165	20	20094	18.2673	0.999999	1	1
GOTERM_BP_DIRECT	GO:0006355~regulation of transcription, DNA-templated	19	9.94764	0.0123785	ZFP667, FOXC2, BARHL2, DMRT2, FOXF1, SNAI3, IRX3, ZBTB16, RFX2, MAFA, SMAD6, POU4F1, GATAD2B, MYCL, HEY1, E2F2, NKX1-1, BRDT, NEUROG3	165	1237	20094	1.87054	1	1	1
GOTERM_BP_DIRECT	GO:0060384~innervation	3	1.57068	0.0137406	CHD7, SULF1, POU4F1	165	22	20094	16.6066	1	1	1
GOTERM_BP_DIRECT	GO:0030182~neuron differentiation	7	3.66492	0.0155161	BARHL2, SALL1, IRX3, DDIT4, POU4F1, WNT3, NEUROG3	165	245	20094	3.47948	1	1	1
GOTERM_BP_DIRECT	GO:0006260~DNA replication	5	2.6178	0.0178651	POLB, STRA8, DDX11, DONSON, CHTF18	165	122	20094	4.99106	1	1	1
GOTERM_BP_DIRECT	GO:0003382~epithelial cell morphogenesis	3	1.57068	0.0189253	CDH1, CGN, SIPA1L3	165	26	20094	14.0517	1	1	1
GOTERM_BP_DIRECT	GO:0007498~mesoderm development	3	1.57068	0.0189253	FOXF1, IRX3, POU4F1	165	26	20094	14.0517	1	1	1
GOTERM_BP_DIRECT	GO:0021553~olfactory nerve development	2	1.04712	0.0242868	SALL1, CHD7	165	3	20094	81.1879	1	1	1
GOTERM_BP_DIRECT	GO:0001568~blood vessel development	4	2.09424	0.025152	FOXC2, HEY1, FOXF1, CHD7	165	77	20094	6.32633	1	1	1
GOTERM_BP_DIRECT	GO:0030030~cell projection organization	6	3.14136	0.0252112	LRRC56, RFX2, MYO7A, WDR35, KIF17, KIF27	165	202	20094	3.61728	1	1	1
GOTERM_BP_DIRECT	GO:0000122~negative regulation of transcription from RNA polymerase II promoter	15	7.8534	0.0288506	FOXC2, FOXF1, SNAI3, IRX3, ZBTB16, ZBTB32, POU4F1, GATAD2B, GLIS1, SALL1, HEY1, PPP1R13L, TRIB3, PPID, NEUROG3	165	975	20094	1.87357	1	1	1
GOTERM_BP_DIRECT	GO:0007281~germ cell development	4	2.09424	0.0314485	TDRD1, LIN28A, NANOS3, CHTF18	165	84	20094	5.79913	1	1	1
GOTERM_BP_DIRECT	GO:0048133~male germ-line stem cell asymmetric division	2	1.04712	0.0322514	STRA8, ZBTB16	165	4	20094	60.8909	1	1	1
GOTERM_BP_DIRECT	GO:0006417~regulation of translation	5	2.6178	0.0325116	NANOS2, PIWIL4, DDX25, NANOS3, MAPKAPK5	165	147	20094	4.14224	1	1	1
GOTERM_BP_DIRECT	GO:0035116~embryonic hindlimb morphogenesis	3	1.57068	0.0330365	ZBTB16, CHD7, WNT3	165	35	20094	10.4384	1	1	1
GOTERM_BP_DIRECT	GO:0032508~DNA duplex unwinding	3	1.57068	0.0330365	RAD50, DDX11, CHTF18	165	35	20094	10.4384	1	1	1
GOTERM_BP_DIRECT	GO:0016310~phosphorylation	11	5.75916	0.0332607	GRK4, DAPK2, RIPK4, ITPK1, SIK3, BUB1B, MAPKAPK5, PRKCZ, MAP3K4, RBKS, HK1	165	627	20094	2.13652	1	1	1
GOTERM_BP_DIRECT	GO:0017148~negative regulation of translation	4	2.09424	0.0384926	NANOS2, LIN28A, IGFBP5, NANOS3	165	91	20094	5.35305	1	1	1
GOTERM_BP_DIRECT	GO:0098971~anterograde dendritic transport of neurotransmitter receptor complex	2	1.04712	0.0401514	KIF5A, KIF17	165	5	20094	48.7127	1	1	1
GOTERM_BP_DIRECT	GO:0045607~regulation of auditory receptor cell differentiation	2	1.04712	0.0401514	MYCL, HEY1	165	5	20094	48.7127	1	1	1
GOTERM_BP_DIRECT	GO:0030049~muscle filament sliding	2	1.04712	0.0557596	MYL6B, MYH6	165	7	20094	34.7948	1	1	1
GOTERM_BP_DIRECT	GO:0001657~ureteric bud development	3	1.57068	0.0584972	FOXC2, SALL1, SMAD6	165	48	20094	7.61136	1	1	1
GOTERM_BP_DIRECT	GO:0060173~limb development	3	1.57068	0.0628672	SALL1, CHD7, WNT3	165	50	20094	7.30691	1	1	1
GOTERM_BP_DIRECT	GO:0045666~positive regulation of neuron differentiation	4	2.09424	0.0639419	LIN28A, SALL1, IRX3, NEUROG3	165	112	20094	4.34935	1	1	1
GOTERM_BP_DIRECT	GO:0016575~histone deacetylation	3	1.57068	0.0650925	HDAC8, RCOR2, GATAD2B	165	51	20094	7.16364	1	1	1
GOTERM_BP_DIRECT	GO:0035556~intracellular signal transduction	8	4.18848	0.0763194	IGFBP5, DAPK2, SIK3, MAPKAPK5, DGKK, PRKCZ, THOP1, MAP3K4	165	450	20094	2.16501	1	1	1
GOTERM_BP_DIRECT	GO:0048286~lung alveolus development	3	1.57068	0.0766006	IGFBP5, FOXF1, ADA	165	56	20094	6.52403	1	1	1
GOTERM_BP_DIRECT	GO:0001756~somitogenesis	3	1.57068	0.0813714	MESP2, FOXC2, FOXF1	165	58	20094	6.29906	1	1	1
GOTERM_BP_DIRECT	GO:0006915~apoptotic process	10	5.2356	0.0868037	POLB, TOX3, PPP1R13L, DAPK2, DDIT4, BUB1B, TRIB3, SULF1, PPID, ADA	165	652	20094	1.86782	1	1	1
GOTERM_BP_DIRECT	GO:0006468~protein phosphorylation	10	5.2356	0.0886923	GRK4, DAPK2, RIPK4, SIK3, BUB1B, TRIB3, MAPKAPK5, PRKCZ, MAP3K4, HK1	165	655	20094	1.85926	1	1	1
GOTERM_BP_DIRECT	GO:0031047~gene silencing by RNA	3	1.57068	0.0911768	TDRD1, PIWIL4, LIN28A	165	62	20094	5.89267	1	1	1
GOTERM_BP_DIRECT	GO:0043065~positive regulation of apoptotic process	7	3.66492	0.0943238	PXT1, PRR7, DAPK2, ZBTB16, POU4F1, WDR35, PPID	165	383	20094	2.22578	1	1	1

## Sheet: Up-Lower filter parameter
test_id	gene_id	gene	locus	sample_1	sample_2	status	value_1	value_2	log2(fold_change)	test_stat	p_value	q_value	significant
Agap2	Agap2	-	chr10:126515962-126530226	Ctrl	KO	OK	5.83775	10.1084	0.792072	2.97078	5e-05	0.00920928	yes
Aif1	Aif1	-	chr17:35307936-35312946	Ctrl	KO	OK	2.64403	8.54607	1.69253	3.40632	5e-05	0.00920928	yes
Apoe	Apoe	-	chr7:20281592-20284515	Ctrl	KO	OK	317.466	589.817	0.893667	3.41101	5e-05	0.00920928	yes
Arhgdib	Arhgdib	-	chr6:136872180-136890420	Ctrl	KO	OK	11.2117	19.986	0.833991	2.67656	5e-05	0.00920928	yes
Bcl6b	Bcl6b	-	chr11:70037628-70043300	Ctrl	KO	OK	24.3122	41.5087	0.771729	3.10959	5e-05	0.00920928	yes
Bhlhe40	Bhlhe40	-	chr6:108527029-108616919	Ctrl	KO	OK	3.43363	9.4637	1.46267	4.75008	5e-05	0.00920928	yes
C1qa	C1qa	-	chr4:136451830-136454759	Ctrl	KO	OK	28.0511	72.8611	1.37709	5.10674	5e-05	0.00920928	yes
C1qb	C1qb	-	chr4:136436060-136442092	Ctrl	KO	OK	26.6088	64.1262	1.26901	4.65064	5e-05	0.00920928	yes
C1qc	C1qc	-	chr4:136445716-136448829	Ctrl	KO	OK	25.7522	65.2517	1.34132	4.89708	5e-05	0.00920928	yes
C3ar1	C3ar1	-	chr6:122797157-122806175	Ctrl	KO	OK	1.07273	2.5641	1.25717	3.35292	5e-05	0.00920928	yes
Cbr2	Cbr2	-	chr11:120590798-120593335	Ctrl	KO	OK	4.53298	16.5384	1.86729	4.77482	5e-05	0.00920928	yes
Cd36	Cd36	-	chr5:17287507-17394777	Ctrl	KO	OK	2.25201	5.04405	1.16337	3.51678	5e-05	0.00920928	yes
Cd53	Cd53	-	chr3:106561778-106593067	Ctrl	KO	OK	1.81825	3.82055	1.07123	2.88965	5e-05	0.00920928	yes
Cd68	Cd68	-	chr11:69477714-69479672	Ctrl	KO	OK	10.5459	23.0964	1.13098	3.61792	5e-05	0.00920928	yes
Clec4n	Clec4n	-	chr6:123179860-123197042	Ctrl	KO	OK	4.31923	9.90296	1.19709	3.14777	5e-05	0.00920928	yes
Crlf1	Crlf1	-	chr8:73017054-73027980	Ctrl	KO	OK	37.4526	82.8817	1.14599	4.55076	5e-05	0.00920928	yes
Csf1r	Csf1r	-	chr18:61265225-61290793	Ctrl	KO	OK	8.64392	19.9104	1.20376	4.59469	5e-05	0.00920928	yes
Ctsc	Ctsc	-	chr7:95426602-95459385	Ctrl	KO	OK	6.59837	12.3233	0.901202	3.08364	5e-05	0.00920928	yes
Ctss	Ctss	-	chr3:95330707-95360327	Ctrl	KO	OK	11.4691	27.7752	1.27605	4.33124	5e-05	0.00920928	yes
Cx3cr1	Cx3cr1	-	chr9:119957800-119977414	Ctrl	KO	OK	3.59044	7.80981	1.12113	3.78802	5e-05	0.00920928	yes
Dab1	Dab1	-	chr4:104040142-104417449	Ctrl	KO	OK	6.38521	17.4608	1.45131	3.72132	5e-05	0.00920928	yes
Emr1	Emr1	-	chr17:57498108-57622952	Ctrl	KO	OK	3.44246	7.29796	1.08405	3.53569	5e-05	0.00920928	yes
F13a1	F13a1	-	chr13:36959046-37142113	Ctrl	KO	OK	4.50078	10.5641	1.23093	4.35268	5e-05	0.00920928	yes
Fcer1g	Fcer1g	-	chr1:173159702-173164480	Ctrl	KO	OK	31.24	69.3183	1.14984	3.86126	5e-05	0.00920928	yes
Fcrls	Fcrls	-	chr3:87054886-87067446	Ctrl	KO	OK	6.39342	17.4898	1.45186	4.87037	5e-05	0.00920928	yes
Fev	Fev	-	chr1:74928082-74931982	Ctrl	KO	OK	2.6715	7.41209	1.47223	3.68235	5e-05	0.00920928	yes
Gldc	Gldc	-	chr19:30172930-30249931	Ctrl	KO	OK	7.34963	14.3517	0.965478	3.61226	5e-05	0.00920928	yes
Gm13242	Gm13242	-	chr4:145260599-145294340	Ctrl	KO	OK	10.4041	17.493	0.749622	2.90735	5e-05	0.00920928	yes
Got1l1	Got1l1	-	chr8:28307930-28313019	Ctrl	KO	OK	4.51962	9.99178	1.14454	3.14161	5e-05	0.00920928	yes
Gsc	Gsc	-	chr12:105709418-105711446	Ctrl	KO	OK	4.62532	11.9603	1.37062	3.64629	5e-05	0.00920928	yes
Gsta3	Gsta3	-	chr1:21230665-21255656	Ctrl	KO	OK	12.1862	27.813	1.1905	4.06078	5e-05	0.00920928	yes
H2-K1	H2-K1	-	chr17:34132956-34137278	Ctrl	KO	OK	27.1103	45.0631	0.733106	2.81883	5e-05	0.00920928	yes
Laptm5	Laptm5	-	chr4:130469248-130492063	Ctrl	KO	OK	13.305	25.6288	0.945796	3.57559	5e-05	0.00920928	yes
Lat	Lat	-	chr7:133507341-133513048	Ctrl	KO	OK	9.30995	24.0867	1.37139	4.4048	5e-05	0.00920928	yes
Lcp1	Lcp1	-	chr14:75530929-75630649	Ctrl	KO	OK	8.41852	14.6615	0.800397	3.03292	5e-05	0.00920928	yes
Lyz2	Lyz2	-	chr10:116714596-116719328	Ctrl	KO	OK	75.4578	129.727	0.781743	3.11303	5e-05	0.00920928	yes
Mapk11	Mapk11	-	chr15:88972913-88980036	Ctrl	KO	OK	12.2257	21.6247	0.822771	3.06787	5e-05	0.00920928	yes
Mapk12	Mapk12	-	chr15:88961013-88971133	Ctrl	KO	OK	12.9442	23.5854	0.865585	3.12454	5e-05	0.00920928	yes
Mpeg1	Mpeg1	-	chr19:12535268-12539775	Ctrl	KO	OK	4.11036	8.03347	0.966757	3.40822	5e-05	0.00920928	yes
Mrc1	Mrc1	-	chr2:14151040-14253650	Ctrl	KO	OK	7.46725	15.7366	1.07547	4.17593	5e-05	0.00920928	yes
Myrfl	Myrfl	-	chr10:116213600-116333935	Ctrl	KO	OK	0.763587	2.61272	1.77469	3.99129	5e-05	0.00920928	yes
Nefm	Nefm	-	chr14:68737601-68749428	Ctrl	KO	OK	18.705	34.4204	0.879842	3.14043	5e-05	0.00920928	yes
Nkx2-3	Nkx2-3	-	chr19:43686814-43690382	Ctrl	KO	OK	1.38443	5.43629	1.97333	4.64898	5e-05	0.00920928	yes
Nrros	Nrros	-	chr16:32142910-32165562	Ctrl	KO	OK	1.32849	3.33579	1.32824	3.5622	5e-05	0.00920928	yes
Nxph4	Nxph4	-	chr10:126962528-126971615	Ctrl	KO	OK	12.3041	26.1604	1.08824	3.84848	5e-05	0.00920928	yes
Pcdh1	Pcdh1	-	chr18:38356347-38369416	Ctrl	KO	OK	3.77825	8.49784	1.16938	4.00723	5e-05	0.00920928	yes
Pf4	Pf4	-	chr5:91201460-91202409	Ctrl	KO	OK	25.0632	80.4399	1.68234	5.29766	5e-05	0.00920928	yes
Plac9b	Plac9b	-	chr14:26986803-27001837	Ctrl	KO	OK	61.3584	115.452	0.911955	3.17941	5e-05	0.00920928	yes
Plaur	Plaur	-	chr7:25247518-25260892	Ctrl	KO	OK	4.90712	15.5749	1.66628	4.79954	5e-05	0.00920928	yes
Pld4	Pld4	-	chr12:113998865-114007197	Ctrl	KO	OK	4.23403	9.49375	1.16495	3.52968	5e-05	0.00920928	yes
Pmaip1	Pmaip1	-	chr18:66618257-66625212	Ctrl	KO	OK	28.3914	49.7792	0.810088	3.24505	5e-05	0.00920928	yes
Prkcb	Prkcb	-	chr7:129432638-129777915	Ctrl	KO	OK	1.14872	2.60555	1.18156	3.82515	5e-05	0.00920928	yes
Ptger4	Ptger4	-	chr15:5183398-5194187	Ctrl	KO	OK	1.34393	3.24831	1.27323	3.37387	5e-05	0.00920928	yes
Ptgr1	Ptgr1	-	chr4:58978461-58999950	Ctrl	KO	OK	28.5641	47.8121	0.743173	2.94543	5e-05	0.00920928	yes
Ptprn	Ptprn	-	chr1:75243615-75260783	Ctrl	KO	OK	1.99587	8.6401	2.11403	6.52606	5e-05	0.00920928	yes
Sat1	Sat1	-	chrX:151647668-151650992	Ctrl	KO	OK	18.3322	38.5133	1.07098	3.79592	5e-05	0.00920928	yes
Slc9a9	Slc9a9	-	chr9:94570310-95130871	Ctrl	KO	OK	1.63653	3.49552	1.09487	3.05767	5e-05	0.00920928	yes
Spi1	Spi1	-	chr2:90936953-90955913	Ctrl	KO	OK	3.53235	9.43642	1.41761	3.66899	5e-05	0.00920928	yes
Spp1	Spp1	-	chr5:104864129-104870072	Ctrl	KO	OK	4.54467	9.94548	1.12987	3.14384	5e-05	0.00920928	yes
Stab1	Stab1	-	chr14:31948038-31981827	Ctrl	KO	OK	6.94327	14.5125	1.06361	2.97165	5e-05	0.00920928	yes
Tnfrsf25	Tnfrsf25	-	chr4:151490042-151494228	Ctrl	KO	OK	4.88874	10.8591	1.15137	3.44565	5e-05	0.00920928	yes
Trem2	Trem2	-	chr17:48485725-48491601	Ctrl	KO	OK	6.51499	17.1441	1.39588	3.99286	5e-05	0.00920928	yes
Trf	Trf	-	chr9:103111205-103132616	Ctrl	KO	OK	24.1344	39.1167	0.69669	2.75622	5e-05	0.00920928	yes
Tyrobp	Tyrobp	-	chr7:31198806-31202598	Ctrl	KO	OK	25.3937	55.259	1.12174	3.41887	5e-05	0.00920928	yes
Zfp365	Zfp365	-	chr10:67348852-67375410	Ctrl	KO	OK	3.29497	8.47103	1.36227	4.68579	5e-05	0.00920928	yes
Iigp1	Iigp1	-	chr18:60535682-60552283	Ctrl	KO	OK	1.45265	3.372	1.21492	3.12314	0.0001	0.0159518	yes
Lhx1	Lhx1	-	chr11:84332880-84339036	Ctrl	KO	OK	7.50415	12.9231	0.784196	2.79419	0.0001	0.0159518	yes
Mpzl2	Mpzl2	-	chr9:44850426-44862126	Ctrl	KO	OK	3.03593	5.57194	0.876043	2.73586	0.0001	0.0159518	yes
Ptpn6	Ptpn6	-	chr6:124670724-124688727	Ctrl	KO	OK	4.71551	8.8216	0.903626	2.86558	0.0001	0.0159518	yes
Tmc8	Tmc8	-	chr11:117643610-117654451	Ctrl	KO	OK	7.74103	13.5286	0.805417	2.84057	0.0001	0.0159518	yes
Ajuba	Ajuba	-	chr14:55186305-55196498	Ctrl	KO	OK	19.2943	29.949	0.63433	2.52323	0.00015	0.021269	yes
C920006O11Rik	C920006O11Rik	-	chr9:78023720-78026689	Ctrl	KO	OK	4.03946	8.28178	1.03578	2.81568	0.00015	0.021269	yes
Emb	Emb	-	chr13:118009379-118063222	Ctrl	KO	OK	9.51487	15.815	0.733036	2.67801	0.00015	0.021269	yes
H2-D1	H2-D1	-	chr17:35400038-35462354	Ctrl	KO	OK	33.1192	51.9041	0.648179	2.5152	0.00015	0.021269	yes
Ly86	Ly86	-	chr13:37437213-37510905	Ctrl	KO	OK	2.61981	7.49696	1.51684	3.16716	0.00015	0.021269	yes
Mmd	Mmd	-	chr11:90110789-90139887	Ctrl	KO	OK	16.5118	26.8102	0.699285	2.71856	0.00015	0.021269	yes
Ms4a6d	Ms4a6d	-	chr19:11661095-11679294	Ctrl	KO	OK	2.35882	5.64166	1.25805	2.89747	0.00015	0.021269	yes
Ncf1	Ncf1	-	chr5:134695922-134705495	Ctrl	KO	OK	1.78325	3.69841	1.0524	2.76628	0.00015	0.021269	yes
Slc11a1	Slc11a1	-	chr1:74421776-74432625	Ctrl	KO	OK	1.56523	3.51617	1.16763	2.84479	0.00015	0.021269	yes
Xpa	Xpa	-	chr4:46188093-46209183	Ctrl	KO	OK	11.5975	21.5604	0.894569	2.70509	0.00015	0.021269	yes
Cdkn1a	Cdkn1a	-	chr17:29227930-29237667	Ctrl	KO	OK	10.0637	17.5712	0.804051	2.81599	0.0002	0.0264681	yes
Ctsh	Ctsh	-	chr9:89949104-89970933	Ctrl	KO	OK	3.19778	6.7533	1.07852	2.83843	0.0002	0.0264681	yes
Gsta4	Gsta4	-	chr9:78039772-78057156	Ctrl	KO	OK	91.2631	147.33	0.69095	2.75396	0.0002	0.0264681	yes
Hist1h3c	Hist1h3c	-	chr13:23836910-23837390	Ctrl	KO	OK	13.8301	31.1432	1.1711	2.79012	0.0002	0.0264681	yes
Myo1f	Myo1f	-	chr17:33692651-33744709	Ctrl	KO	OK	1.7574	3.41891	0.960098	2.77258	0.0002	0.0264681	yes
Alox5ap	Alox5ap	-	chr5:150076633-150099623	Ctrl	KO	OK	5.23742	11.1955	1.09599	2.62549	0.00025	0.0312343	yes
Dmrtb1	Dmrtb1	-	chr4:107348894-107356767	Ctrl	KO	OK	12.559	21.3854	0.767906	2.70104	0.00025	0.0312343	yes
Fcgr3	Fcgr3	-	chr1:172981299-172989534	Ctrl	KO	OK	7.03785	13.4401	0.933334	2.81759	0.00025	0.0312343	yes
Folr2	Folr2	-	chr7:108988501-108993845	Ctrl	KO	OK	2.32967	6.12236	1.39396	2.90696	0.0003	0.035732	yes
Iglon5	Iglon5	-	chr7:50728276-50745393	Ctrl	KO	OK	3.50574	6.21006	0.824887	2.51087	0.0003	0.035732	yes
Sohlh2	Sohlh2	-	chr3:54985965-55013879	Ctrl	KO	OK	42.0572	64.7884	0.623384	2.52008	0.0003	0.035732	yes
Hr	Hr	-	chr14:70953862-70973355	Ctrl	KO	OK	1.7284	3.0004	0.795714	2.46645	0.00035	0.0393277	yes
Itga7	Itga7	-	chr10:128370868-128398044	Ctrl	KO	OK	9.64997	15.194	0.654901	2.51685	0.00035	0.0393277	yes
Ms4a6c	Ms4a6c	-	chr19:11543857-11556686	Ctrl	KO	OK	2.01967	5.97712	1.56533	2.86906	0.00035	0.0393277	yes
Tnfrsf1b	Tnfrsf1b	-	chr4:144802270-144836773	Ctrl	KO	OK	1.55028	2.81635	0.861296	2.56999	0.00035	0.0393277	yes
Cyth4	Cyth4	-	chr15:78427476-78452449	Ctrl	KO	OK	4.97332	8.51547	0.775876	2.58336	0.0004	0.0433115	yes
Entpd1	Entpd1	-	chr19:40734283-40816092	Ctrl	KO	OK	1.48971	2.85358	0.937741	2.66723	0.0004	0.0433115	yes
F2rl1	F2rl1	-	chr13:96281683-96295195	Ctrl	KO	OK	3.02006	5.44954	0.851559	2.55576	0.0004	0.0433115	yes
Kif3c	Kif3c	-	chr12:3365131-3426747	Ctrl	KO	OK	5.42016	9.13449	0.752988	2.564	0.0004	0.0433115	yes
BC026585	BC026585	-	chr1:159388712-159418864	Ctrl	KO	OK	6.88905	12.3469	0.841769	2.47946	0.00045	0.0470158	yes
Cadm4	Cadm4	-	chr7:25267041-25289552	Ctrl	KO	OK	20.4891	32.4304	0.662493	2.55571	0.00045	0.0470158	yes
Cldn26	Cldn26	-	chr16:8409368-8425229	Ctrl	KO	OK	2.50229	5.33246	1.09155	2.5423	0.00045	0.0470158	yes
Kif21a	Kif21a	-	chr15:90763705-90880382	Ctrl	KO	OK	1.16603	2.15085	0.883298	2.58728	0.00045	0.0470158	yes
Rab32	Rab32	-	chr10:10264836-10278005	Ctrl	KO	OK	2.141	4.45739	1.05791	2.67724	0.00045	0.0470158	yes
Arhgap30	Arhgap30	-	chr1:173319090-173340370	Ctrl	KO	OK	2.13342	3.71527	0.800299	2.49424	0.0005	0.0507557	no
B230217C12Rik	B230217C12Rik	-	chr11:97702093-97704357	Ctrl	KO	OK	3.47971	7.28324	1.06561	2.58156	0.0005	0.0507557	no
Hbb-b1	Hbb-b1	-	chr7:110975036-110976443	Ctrl	KO	OK	8.70202	19.0719	1.13203	2.74191	0.0005	0.0507557	no
Cd7	Cd7	-	chr11:120898062-120900792	Ctrl	KO	OK	8.58542	15.7505	0.875437	2.55229	0.00055	0.0548955	no
Hpse	Hpse	-	chr5:101108504-101148702	Ctrl	KO	OK	1.67501	3.26628	0.963476	2.59495	0.00055	0.0548955	no
Cap2	Cap2	-	chr13:46597271-46745650	Ctrl	KO	OK	1.1611	2.2746	0.970118	2.47546	0.0006	0.0582587	no
Inpp5d	Inpp5d	-	chr1:89516886-89617085	Ctrl	KO	OK	2.38337	3.97661	0.738535	2.43586	0.0006	0.0582587	no
B230216G23Rik	B230216G23Rik	-	chr6:142361950-142368260	Ctrl	KO	OK	4.37828	8.31516	0.925381	2.58883	0.00065	0.0608005	no
Fst	Fst	-	chr13:115242469-115249159	Ctrl	KO	OK	13.5869	21.0127	0.629052	2.38674	0.00065	0.0608005	no
Pla2g7	Pla2g7	-	chr17:43705399-43749150	Ctrl	KO	OK	24.3274	37.1159	0.609454	2.35853	0.00065	0.0608005	no
Il20rb	Il20rb	-	chr9:100358137-100386892	Ctrl	KO	OK	2.22493	4.26967	0.940367	2.53012	0.0007	0.0634832	no
Fam105a	Fam105a	-	chr15:27584825-27611297	Ctrl	KO	OK	2.9702	5.12585	0.787232	2.37522	0.00075	0.0660074	no
Tmem59l	Tmem59l	-	chr8:73007769-73011257	Ctrl	KO	OK	44.2857	67.8244	0.614964	2.43936	0.00075	0.0660074	no
Cited1	Cited1	-	chrX:99442716-99447520	Ctrl	KO	OK	13.523	23.3736	0.789464	2.35441	0.0008	0.0683866	no
Ndufa1	Ndufa1	-	chrX:34727583-34731233	Ctrl	KO	OK	57.1161	94.468	0.725929	2.4059	0.0008	0.0683866	no
Slc35f2	Slc35f2	-	chr9:53619341-53665968	Ctrl	KO	OK	34.501	51.7414	0.584681	2.35816	0.0008	0.0683866	no
Zfp600	Zfp600	-	chr4:146124227-146166157	Ctrl	KO	OK	6.44204	9.978	0.631233	2.33791	0.0008	0.0683866	no
Icam1	Icam1	-	chr9:20820403-20833240	Ctrl	KO	OK	9.35109	15.0095	0.68267	2.46039	0.00085	0.070633	no
Lypd1	Lypd1	-	chr1:127573572-127808791	Ctrl	KO	OK	1.84477	3.7485	1.02287	2.46247	0.00085	0.070633	no
Tlr2	Tlr2	-	chr3:83640193-83645530	Ctrl	KO	OK	1.17984	2.44879	1.05348	2.5132	0.00085	0.070633	no
Smarca5-ps	Smarca5-ps	-	chr4:145054112-145057864	Ctrl	KO	OK	0.999796	2.02307	1.01684	2.49574	0.0009	0.0740986	no
Cdh2	Cdh2	-	chr18:16747385-16967558	Ctrl	KO	OK	3.71557	5.95384	0.680238	2.35405	0.00095	0.0761108	no
Nxf3	Nxf3	-	chrX:132606637-132619794	Ctrl	KO	OK	1.57705	2.99716	0.926362	2.41476	0.00095	0.0761108	no
Padi4	Padi4	-	chr4:140301422-140330118	Ctrl	KO	OK	2.86802	5.15161	0.844968	2.46896	0.00095	0.0761108	no
Hhex	Hhex	-	chr19:37509330-37515221	Ctrl	KO	OK	38.8261	58.5658	0.593032	2.35776	0.001	0.0776783	no
Tmem37	Tmem37	-	chr1:121963953-121970357	Ctrl	KO	OK	1.39108	4.27108	1.6184	2.69984	0.001	0.0776783	no
Triap1	Triap1	-	chr5:115791255-115793561	Ctrl	KO	OK	11.2899	19.2831	0.772311	2.39516	0.001	0.0776783	no
Mt3	Mt3	-	chr8:96676506-96678048	Ctrl	KO	OK	11.1339	22.7689	1.03211	2.44885	0.0011	0.0825739	no
Nr5a2	Nr5a2	-	chr1:138740160-138857025	Ctrl	KO	OK	6.76888	10.4309	0.623868	2.2831	0.0011	0.082574	no
Nqo1	Nqo1	-	chr8:109912124-109927105	Ctrl	KO	OK	6.31876	10.7943	0.772554	2.35087	0.00115	0.0852527	no
Sash3	Sash3	-	chrX:45499703-45514740	Ctrl	KO	OK	1.03849	2.21258	1.09125	2.42154	0.0012	0.0885917	no
Tpbg	Tpbg	-	chr9:85735986-85740662	Ctrl	KO	OK	6.711	10.3482	0.624786	2.28273	0.00125	0.0915266	no
Magea6	Magea6	-	chrX:151358554-151360658	Ctrl	KO	OK	3.31724	6.56074	0.983874	2.33891	0.0013	0.0932763	no
Dab2	Dab2	-	chr15:6249788-6390709	Ctrl	KO	OK	12.5476	19.1249	0.608046	2.36566	0.00135	0.0957107	no
Hmox1	Hmox1	-	chr8:77617516-77624492	Ctrl	KO	OK	149.258	220.104	0.560377	2.24232	0.00135	0.0957107	no
Itgb2	Itgb2	-	chr10:76993092-77028419	Ctrl	KO	OK	2.12109	3.78457	0.835324	2.31972	0.00135	0.0957107	no
Bank1	Bank1	-	chr3:135716327-135989010	Ctrl	KO	OK	1.45808	2.77231	0.927018	2.4179	0.0014	0.0973245	no
Rex2	Rex2	-	chr4:146395958-146434908	Ctrl	KO	OK	9.55277	14.4288	0.594961	2.28285	0.0014	0.0973245	no
Selplg	Selplg	-	chr5:114267806-114280510	Ctrl	KO	OK	1.6889	3.25293	0.945656	2.41639	0.0014	0.0973245	no
Unc93b1	Unc93b1	-	chr19:3935185-3949340	Ctrl	KO	OK	10.5649	16.338	0.628952	2.26078	0.00145	0.0985008	no
Cetn1	Cetn1	-	chr18:9618416-9619467	Ctrl	KO	OK	0.747115	2.88512	1.94923	2.69254	0.0015	0.100748	no
Rapgef3	Rapgef3	-	chr15:97575200-97598097	Ctrl	KO	OK	9.95288	14.999	0.591677	2.28415	0.0015	0.100748	no
1110032F04Rik	1110032F04Rik	-	chr3:68673507-68676085	Ctrl	KO	OK	0.962174	2.08516	1.11579	2.41459	0.00155	0.102945	no
Ccl7	Ccl7	-	chr11:81859213-81861025	Ctrl	KO	OK	1.21135	4.28621	1.82308	2.59012	0.00155	0.102945	no
Tmc6	Tmc6	-	chr11:117627298-117641997	Ctrl	KO	OK	19.2776	28.6463	0.571425	2.18927	0.0016	0.105094	no
Triml2	Triml2	-	chr8:44268475-44279238	Ctrl	KO	OK	8.75044	14.3213	0.710737	2.27343	0.0016	0.105094	no
Fcgr1	Fcgr1	-	chr3:96086831-96097892	Ctrl	KO	OK	0.968742	2.12825	1.13548	2.46308	0.00165	0.105659	no
Ms4a7	Ms4a7	-	chr19:11395528-11410636	Ctrl	KO	OK	3.81825	7.17775	0.910621	2.34224	0.00165	0.105659	no
Ptpn18	Ptpn18	-	chr1:34516590-34530624	Ctrl	KO	OK	1.84407	3.87381	1.07086	2.35042	0.0017	0.106944	no
Ush1c	Ush1c	-	chr7:53450720-53493860	Ctrl	KO	OK	1.10754	2.41342	1.12372	2.38072	0.0017	0.106944	no
Naprt	Naprt	-	chr15:75721393-75724911	Ctrl	KO	OK	3.31775	5.86109	0.820964	2.26919	0.00175	0.108561	no
2610305D13Rik	2610305D13Rik	-	chr4:146986044-147016617	Ctrl	KO	OK	18.0797	27.1586	0.587034	2.28	0.0018	0.109757	no
Hcls1	Hcls1	-	chr16:36935068-36963300	Ctrl	KO	OK	2.25852	4.32757	0.938177	2.35585	0.0018	0.109757	no
Ppm1j	Ppm1j	-	chr3:104583973-104588935	Ctrl	KO	OK	6.89433	11.2338	0.704368	2.23045	0.0018	0.109757	no
Fetub	Fetub	-	chr16:22918454-22939841	Ctrl	KO	OK	6.18493	10.2626	0.730562	2.1992	0.0019	0.113911	no
H2-Ab1	H2-Ab1	-	chr17:34400171-34406363	Ctrl	KO	OK	1.00305	2.95093	1.55677	2.51623	0.0019	0.113911	no
Nceh1	Nceh1	-	chr3:27081925-27143833	Ctrl	KO	OK	3.94592	6.10184	0.628881	2.16505	0.002	0.117927	no
Abcd2	Abcd2	-	chr15:90976301-91022238	Ctrl	KO	OK	1.26058	2.15124	0.771078	2.2316	0.00205	0.119301	no
Ppp2r2c	Ppp2r2c	-	chr5:37259808-37346317	Ctrl	KO	OK	13.6677	19.758	0.531664	2.0915	0.00205	0.119301	no
Gm13154	Gm13154	-	chr4:146927385-146959310	Ctrl	KO	OK	2.98737	4.98258	0.738015	2.20429	0.00215	0.12431	no
Acap1	Acap1	-	chr11:69695068-69709041	Ctrl	KO	OK	1.42921	2.73599	0.936843	2.22765	0.0022	0.126383	no
Lyn	Lyn	-	chr4:3605267-3718759	Ctrl	KO	OK	2.26651	3.76412	0.731838	2.17362	0.0022	0.126383	no
1700020N01Rik	1700020N01Rik	-	chr10:21312950-21342181	Ctrl	KO	OK	4.02561	7.83319	0.960392	2.30706	0.00235	0.132445	no
D5Ertd605e	D5Ertd605e	-	chr5:148230195-148234620	Ctrl	KO	OK	0.984386	3.09788	1.65398	2.52963	0.0025	0.13659	no
Lpl	Lpl	-	chr8:71404453-71430831	Ctrl	KO	OK	3.94455	6.10654	0.630494	2.14429	0.0025	0.13659	no
Gpr157	Gpr157	-	chr4:149461611-149480036	Ctrl	KO	OK	5.47939	8.21803	0.584778	2.15176	0.00255	0.137638	no
Sfrp5	Sfrp5	-	chr19:42272460-42276742	Ctrl	KO	OK	1.71936	3.3699	0.970831	2.2378	0.00255	0.137638	no
Itgal	Itgal	-	chr7:134439773-134478651	Ctrl	KO	OK	1.75174	2.88306	0.718809	2.19019	0.0026	0.139077	no
Slc25a5	Slc25a5	-	chrX:34335646-34338801	Ctrl	KO	OK	131.516	189.769	0.529006	2.1362	0.0026	0.139077	no
Asb9	Asb9	-	chrX:160935834-160977684	Ctrl	KO	OK	20.9298	31.6872	0.598342	2.10063	0.00265	0.141328	no
4930502E18Rik	4930502E18Rik	-	chrX:51028007-51041399	Ctrl	KO	OK	4.05441	7.52567	0.892328	2.22389	0.0027	0.142717	no
D1Pas1	D1Pas1	-	chr1:188791294-188794506	Ctrl	KO	OK	17.4153	25.3655	0.542514	2.14323	0.0027	0.142717	no
Slfn2	Slfn2	-	chr11:82878613-82884180	Ctrl	KO	OK	1.85294	3.66241	0.982975	2.21572	0.00275	0.144081	no
Fam84b	Fam84b	-	chr15:60650550-60662955	Ctrl	KO	OK	1.92567	3.22444	0.743686	2.06481	0.0028	0.146271	no
Galnt7	Galnt7	-	chr8:60002621-60142227	Ctrl	KO	OK	5.57933	8.46186	0.600883	2.16144	0.00295	0.152767	no
Hist1h4i	Hist1h4i	-	chr13:22132828-22133231	Ctrl	KO	OK	45.1184	75.2893	0.73873	2.08273	0.00305	0.154805	no
Srgn	Srgn	-	chr10:61957175-61970503	Ctrl	KO	OK	3.37529	6.91122	1.03393	2.22818	0.00305	0.154805	no
Gm13889	Gm13889	-	chr2:93795966-93797257	Ctrl	KO	OK	10.6758	16.8762	0.660652	2.11759	0.00315	0.158529	no
Parp8	Parp8	-	chr13:117643630-117814323	Ctrl	KO	OK	21.775	31.3834	0.527333	2.1037	0.00335	0.166716	no
Gsto1	Gsto1	-	chr19:47929478-47939278	Ctrl	KO	OK	50.1607	72.0249	0.521938	2.04357	0.0034	0.167802	no
Plek	Plek	-	chr11:16871208-16908721	Ctrl	KO	OK	1.50105	2.53547	0.756283	2.1224	0.00345	0.169801	no
Star	Star	-	chr8:26918984-26926454	Ctrl	KO	OK	2.90284	4.57004	0.654744	2.10209	0.00355	0.172349	no
Uchl5	Uchl5	-	chr1:145624407-145654596	Ctrl	KO	OK	19.7212	28.6894	0.540771	2.04604	0.0037	0.176278	no
Cdk18	Cdk18	-	chr1:134010123-134036262	Ctrl	KO	OK	2.84613	4.60425	0.693967	2.0806	0.00385	0.180063	no
Slc43a1	Slc43a1	-	chr2:84679564-84703743	Ctrl	KO	OK	5.11253	7.92763	0.632852	2.05459	0.00385	0.180063	no
Duxbl3	Duxbl3	-	chr14:26942094-26949271	Ctrl	KO	OK	1.0036	2.01799	1.00773	2.11394	0.00395	0.183301	no
Enthd1	Enthd1	-	chr15:80282669-80390900	Ctrl	KO	OK	1.13551	2.25645	0.99072	2.08419	0.00435	0.196752	no
Cbr3	Cbr3	-	chr16:93683463-93691236	Ctrl	KO	OK	8.18814	13.2939	0.699162	2.05399	0.0045	0.202003	no
H2-Q4	H2-Q4	-	chr17:35516561-35521619	Ctrl	KO	OK	6.03408	9.48249	0.652132	2.02379	0.0045	0.202003	no
Ccl21a	Ccl21a	-	chr4:42786391-42787525	Ctrl	KO	OK	5.68642	10.3043	0.857649	2.08228	0.0047	0.207334	no
Psmb8	Psmb8	-	chr17:34335139-34338399	Ctrl	KO	OK	4.21849	7.34541	0.800115	2.01833	0.0048	0.211224	no
Apobec1	Apobec1	-	chr6:122527809-122552462	Ctrl	KO	OK	1.17454	2.31593	0.979498	2.10374	0.00485	0.2129	no
Ccnd2	Ccnd2	-	chr6:127075726-127162437	Ctrl	KO	OK	72.8766	105.042	0.527443	1.99203	0.0051	0.220088	no
Hipk4	Hipk4	-	chr7:28308279-28316193	Ctrl	KO	OK	1.48303	2.65083	0.837896	1.98732	0.0051	0.220088	no
Magea2	Magea2	-	chrX:151461743-151467835	Ctrl	KO	OK	3.34903	5.6713	0.759936	2.01372	0.00515	0.220119	no
Ncf2	Ncf2	-	chr1:154655019-154684120	Ctrl	KO	OK	3.00194	4.84332	0.690101	2.01772	0.0052	0.221198	no
Magea8	Magea8	-	chrX:151420317-151430393	Ctrl	KO	OK	17.6038	25.4852	0.533773	1.95319	0.00545	0.229646	no
4930550L24Rik	4930550L24Rik	-	chrX:56164637-56173481	Ctrl	KO	OK	32.3975	45.9482	0.504125	1.95358	0.0055	0.230061	no
Phyhd1	Phyhd1	-	chr2:30121722-30137669	Ctrl	KO	OK	2.87954	5.26723	0.871204	2.0237	0.0055	0.230061	no
Cd74	Cd74	-	chr18:60963502-60972306	Ctrl	KO	OK	3.15716	5.73886	0.862138	2.01798	0.00555	0.230061	no
Rhox13	Rhox13	-	chrX:35474016-35483143	Ctrl	KO	OK	13.5548	20.2583	0.579707	1.93396	0.00555	0.230061	no
Elfn1	Elfn1	-	chr5:140383896-140450678	Ctrl	KO	OK	7.3969	10.7521	0.539626	1.99003	0.00565	0.23152	no
1500009L16Rik	1500009L16Rik	-	chr10:83185609-83225507	Ctrl	KO	OK	36.7634	52.2429	0.506966	1.93077	0.0057	0.232503	no
Nat14	Nat14	-	chr7:4873852-4876608	Ctrl	KO	OK	2.04024	3.719	0.866178	1.97523	0.00605	0.240198	no
Magea5	Magea5	-	chrX:151487603-151496096	Ctrl	KO	OK	11.391	16.9583	0.574096	1.93768	0.00615	0.240429	no
Arhgap27	Arhgap27	-	chr11:103192797-103225006	Ctrl	KO	OK	1.17064	2.08994	0.836172	1.95649	0.00635	0.24503	no
Gm15706	Gm15706	-	chr6:145199071-145200376	Ctrl	KO	OK	3.57429	6.82172	0.932476	1.98668	0.00645	0.246757	no
Podxl	Podxl	-	chr6:31469492-31513937	Ctrl	KO	OK	5.93113	8.5246	0.523326	1.96559	0.00655	0.248984	no
Gadd45g	Gadd45g	-	chr13:51942043-51943843	Ctrl	KO	OK	7.48765	12.0173	0.682531	1.92801	0.0067	0.25307	no
Mrps28	Mrps28	-	chr3:8802145-8923857	Ctrl	KO	OK	32.0286	47.0847	0.5559	1.8711	0.00675	0.254421	no
Arap3	Arap3	-	chr18:38132276-38158623	Ctrl	KO	OK	3.14759	4.63766	0.559151	1.92584	0.00685	0.256566	no
Chp2	Chp2	-	chr7:129363009-129366053	Ctrl	KO	OK	1.8588	3.82982	1.0429	2.02713	0.0072	0.266325	no
Nudt19	Nudt19	-	chr7:36332203-36340947	Ctrl	KO	OK	15.7053	22.2903	0.50516	1.8675	0.00735	0.268538	no
AF251705	AF251705	-	chr11:114858082-114863194	Ctrl	KO	OK	1.24087	2.89707	1.22325	2.05013	0.0075	0.269608	no
Cd37	Cd37	-	chr7:52489001-52494485	Ctrl	KO	OK	2.28384	4.26095	0.899713	1.90458	0.0075	0.269608	no
Fam89a	Fam89a	-	chr8:127264156-127275709	Ctrl	KO	OK	1.23274	2.71826	1.14081	2.03349	0.0075	0.269608	no
S1pr1	S1pr1	-	chr3:115413350-115417973	Ctrl	KO	OK	1.18421	2.07123	0.806554	1.92336	0.0075	0.269608	no
Fthl17	Fthl17	-	chrX:8610611-8611459	Ctrl	KO	OK	18.3355	27.5191	0.585791	1.86111	0.00755	0.270317	no
Gimap9	Gimap9	-	chr6:48626133-48628703	Ctrl	KO	OK	2.02025	3.79537	0.909709	1.94005	0.00755	0.270317	no
Gm10352	Gm10352	-	chrY:2156898-2168120	Ctrl	KO	OK	114.633	163.03	0.508116	1.91169	0.0077	0.271338	no
4933406J08Rik	4933406J08Rik	-	chr2:122012007-122032129	Ctrl	KO	OK	1.68272	2.98387	0.826389	1.94471	0.00785	0.274458	no
Abcc3	Abcc3	-	chr11:94204608-94254290	Ctrl	KO	OK	1.88133	2.866	0.60729	1.86841	0.00785	0.274458	no
Rhbdl3	Rhbdl3	-	chr11:80114413-80169488	Ctrl	KO	OK	3.80469	5.6622	0.573582	1.89927	0.0079	0.274594	no
Lrrc25	Lrrc25	-	chr8:73140742-73144749	Ctrl	KO	OK	1.52413	3.12446	1.03562	1.96069	0.00795	0.275261	no
Mid1	Mid1	-	chrX:166123130-166428729	Ctrl	KO	OK	10.5626	15.2453	0.529403	1.85279	0.00795	0.275261	no
Fam98c	Fam98c	-	chr7:29919951-29941229	Ctrl	KO	OK	6.99888	12.0866	0.788216	1.97284	0.008	0.276456	no
Cd79a	Cd79a	-	chr7:25682529-25687216	Ctrl	KO	OK	1.15266	2.55775	1.14991	2.00145	0.0081	0.278834	no
Gmfg	Gmfg	-	chr7:29222465-29231914	Ctrl	KO	OK	2.20735	4.45747	1.01391	1.87928	0.00835	0.284154	no
Espn	Espn	-	chr4:151494984-151526316	Ctrl	KO	OK	10.4676	15.5257	0.568723	1.81688	0.009	0.298319	no
Zfp593	Zfp593	-	chr4:133799220-133801788	Ctrl	KO	OK	9.22166	13.4801	0.547735	1.83892	0.0091	0.300519	no
Triml1	Triml1	-	chr8:44215160-44226840	Ctrl	KO	OK	1.70218	3.02002	0.827178	1.86684	0.0094	0.305902	no
Igdcc3	Igdcc3	-	chr9:64988995-65033677	Ctrl	KO	OK	2.38244	3.74342	0.65192	1.88076	0.00945	0.306413	no
Pik3ap1	Pik3ap1	-	chr19:41348707-41459560	Ctrl	KO	OK	1.74675	2.91879	0.740697	1.87162	0.00945	0.306413	no
Mgst1	Mgst1	-	chr6:138089057-138105273	Ctrl	KO	OK	17.8748	26.2319	0.553395	1.8118	0.0095	0.307476	no
Cdh15	Cdh15	-	chr8:125372273-125391297	Ctrl	KO	OK	7.2371	10.4429	0.529036	1.85742	0.0099	0.314631	no
Aim2	Aim2	-	chr1:175350734-175396167	Ctrl	KO	OK	2.14763	3.50415	0.70632	1.86774	0.00995	0.314631	no
Tubb3	Tubb3	-	chr8:125935463-125945910	Ctrl	KO	OK	9.82	14.2518	0.537348	1.81152	0.01	0.315654	no
Cxcl14	Cxcl14	-	chr13:56390005-56397912	Ctrl	KO	OK	2.25746	3.86889	0.777221	1.88304	0.01005	0.316115	no
Cds1	Cds1	-	chr5:102194148-102252871	Ctrl	KO	OK	5.68546	8.06573	0.504529	1.80358	0.0102	0.31859	no
Baz1a	Baz1a	-	chr12:55993975-56087323	Ctrl	KO	OK	2.20605	3.22296	0.546924	1.8105	0.0103	0.319479	no
Vsx1	Vsx1	-	chr2:150506439-150514873	Ctrl	KO	OK	1.43379	2.32267	0.695952	1.83678	0.0103	0.319479	no
Smim3	Smim3	-	chr18:60633844-60661637	Ctrl	KO	OK	3.63941	5.66152	0.637486	1.80906	0.0105	0.323462	no
Klk13	Klk13	-	chr7:50967936-50982128	Ctrl	KO	OK	1.73407	3.65899	1.07728	1.93581	0.01065	0.323462	no
Slc4a5	Slc4a5	-	chr6:83187368-83254939	Ctrl	KO	OK	3.27349	4.7349	0.532505	1.8299	0.01065	0.323462	no
Rora	Rora	-	chr9:68501592-69236053	Ctrl	KO	OK	3.38084	5.92861	0.810314	1.72858	0.0107	0.323462	no
Hist1h4m	Hist1h4m	-	chr13:21903614-21904019	Ctrl	KO	OK	15.2851	28.1176	0.879344	1.82197	0.0109	0.328397	no
Bcas1	Bcas1	-	chr2:170172490-170253345	Ctrl	KO	OK	2.77559	4.21863	0.603979	1.78194	0.01105	0.330686	no
Cd52	Cd52	-	chr4:133649452-133650988	Ctrl	KO	OK	18.9667	31.265	0.721076	1.84161	0.01115	0.332564	no
Ripk3	Ripk3	-	chr14:56403831-56407694	Ctrl	KO	OK	7.14223	10.486	0.554019	1.78802	0.01115	0.332564	no
1700011M02Rik	1700011M02Rik	-	chrX:100104243-100104990	Ctrl	KO	OK	7.09877	15.8403	1.15796	1.93068	0.0112	0.332944	no
Hist1h3a	Hist1h3a	-	chr13:23853753-23854255	Ctrl	KO	OK	5.16387	11.0472	1.09715	1.88154	0.0113	0.333696	no
Hunk	Hunk	-	chr16:90386641-90499798	Ctrl	KO	OK	3.17384	4.57192	0.526567	1.78924	0.0113	0.333696	no
Slc37a2	Slc37a2	-	chr9:37036733-37063323	Ctrl	KO	OK	1.58098	2.42561	0.617532	1.76961	0.01135	0.334619	no
Cyp46a1	Cyp46a1	-	chr12:109572590-109600444	Ctrl	KO	OK	2.35703	3.90053	0.726701	1.85709	0.0114	0.334805	no
Crmp1	Crmp1	-	chr5:37633296-37683402	Ctrl	KO	OK	1.61407	2.62975	0.704226	1.80811	0.0116	0.336985	no
Sox8	Sox8	-	chr17:25702837-25707631	Ctrl	KO	OK	2.89034	4.36435	0.594531	1.7733	0.0117	0.33731	no
Plac9a	Plac9a	-	chr14:26986803-27001837	Ctrl	KO	OK	36.4244	108.209	1.57085	2.07474	0.01185	0.337659	no
EU599041	EU599041	-	chr7:50469408-50482212	Ctrl	KO	OK	4.28613	6.87547	0.681782	1.80717	0.012	0.338158	no
Rnf113a1	Rnf113a1	-	chrX:34731337-34732460	Ctrl	KO	OK	2.50188	4.55888	0.865665	1.81353	0.01205	0.338499	no
Krt10	Krt10	-	chr11:99246568-99250678	Ctrl	KO	OK	2.90696	4.63941	0.674431	1.83665	0.01215	0.340039	no
Serp2	Serp2	-	chr14:76932618-76956696	Ctrl	KO	OK	15.3382	23.2375	0.599325	1.79221	0.0122	0.340039	no
Tcea3	Tcea3	-	chr4:135803871-135830814	Ctrl	KO	OK	5.66866	8.94854	0.658643	1.80813	0.0122	0.340039	no
Svs5	Svs5	-	chr2:164158500-164160130	Ctrl	KO	OK	3.24207	7.30389	1.17175	1.91435	0.0123	0.34176	no
Hepacam	Hepacam	-	chr9:37175190-37194156	Ctrl	KO	OK	1.2179	2.04628	0.748611	1.79507	0.01235	0.342085	no
Hbb-bt	Hbb-bt	-	chr7:110961037-110962437	Ctrl	KO	OK	3.77436	7.64979	1.01919	1.84843	0.01255	0.344734	no
Hdc	Hdc	-	chr2:126419395-126444414	Ctrl	KO	OK	3.91383	5.85705	0.581594	1.75959	0.0126	0.344734	no
Sft2d1	Sft2d1	-	chr17:8476677-8520307	Ctrl	KO	OK	39.7414	59.1957	0.574849	1.72547	0.01265	0.345355	no
Fbxo6	Fbxo6	-	chr4:147519824-147526244	Ctrl	KO	OK	15.8241	22.6256	0.515832	1.74756	0.0127	0.345355	no
Metrnl	Metrnl	-	chr11:121563740-121578703	Ctrl	KO	OK	5.67419	8.23868	0.537998	1.77094	0.0127	0.345355	no
Skap1	Skap1	-	chr11:96325904-96620936	Ctrl	KO	OK	1.49688	2.57068	0.780193	1.77375	0.01285	0.346272	no
Gprc5a	Gprc5a	-	chr6:135015679-135034726	Ctrl	KO	OK	2.49091	4.00968	0.686814	1.77386	0.01305	0.349029	no
Car6	Car6	-	chr4:149561124-149575244	Ctrl	KO	OK	4.05963	6.60045	0.701215	1.80551	0.0133	0.350469	no
Spred3	Spred3	-	chr7:29943847-29953666	Ctrl	KO	OK	1.54292	2.40288	0.639099	1.77794	0.01395	0.36016	no
Mtap7d3	Mtap7d3	-	chrX:54051129-54075502	Ctrl	KO	OK	2.47332	3.80486	0.621396	1.76233	0.0141	0.362461	no
Spns2	Spns2	-	chr11:72265139-72303422	Ctrl	KO	OK	3.38024	4.92311	0.542444	1.70145	0.01425	0.364743	no
Hoxb2	Hoxb2	-	chr11:96212945-96215328	Ctrl	KO	OK	1.66532	2.94754	0.823711	1.74936	0.0144	0.3659	no
Npff	Npff	-	chr15:102354269-102355373	Ctrl	KO	OK	4.24301	7.7492	0.868957	1.69922	0.0145	0.3659	no
Hpca	Hpca	-	chr4:128782773-128799169	Ctrl	KO	OK	4.24604	6.69734	0.657472	1.73613	0.0147	0.369902	no
Ms4a6b	Ms4a6b	-	chr19:11593048-11604893	Ctrl	KO	OK	1.32939	2.46684	0.891898	1.76655	0.01495	0.37304	no
Art3	Art3	-	chr5:92760866-92843653	Ctrl	KO	OK	2.87059	4.7303	0.720584	1.71829	0.015	0.373245	no
Ifi203	Ifi203	-	chr1:175850530-175872803	Ctrl	KO	OK	1.68106	2.5688	0.611724	1.70415	0.01515	0.375087	no
2610318N02Rik	2610318N02Rik	-	chr16:17113490-17125199	Ctrl	KO	OK	10.8521	15.7303	0.535568	1.71106	0.0152	0.375087	no
Kcnmb4	Kcnmb4	-	chr10:115854923-115910579	Ctrl	KO	OK	5.60406	9.09434	0.698498	1.73518	0.01535	0.377745	no
Cpn1	Cpn1	-	chr19:44030797-44061010	Ctrl	KO	OK	2.13369	3.53887	0.729937	1.72307	0.01595	0.386652	no
2210408F21Rik	2210408F21Rik	-	chr6:31170350-31287394	Ctrl	KO	OK	4.79132	8.71613	0.863264	1.75184	0.0161	0.387137	no
4933416C03Rik	4933416C03Rik	-	chr10:115455418-115711985	Ctrl	KO	OK	4.62533	6.88136	0.573139	1.67085	0.01645	0.391861	no
Prss50	Prss50	-	chr9:110760470-110767132	Ctrl	KO	OK	1.30389	2.48234	0.928878	1.73842	0.01645	0.391861	no
Gm1140	Gm1140	-	chrX:64948872-64959525	Ctrl	KO	OK	4.14367	8.59792	1.05308	1.86278	0.01675	0.396365	no
Xcl1	Xcl1	-	chr1:166861778-166865641	Ctrl	KO	OK	11.1742	19.2542	0.784993	1.71538	0.01675	0.396365	no
Hist1h3i	Hist1h3i	-	chr13:21874783-21875266	Ctrl	KO	OK	18.8993	30.3031	0.681131	1.70295	0.0176	0.411035	no
Nxnl2	Nxnl2	-	chr13:51266393-51270556	Ctrl	KO	OK	2.61746	4.54377	0.79572	1.70681	0.0178	0.414082	no
Arid5b	Arid5b	-	chr10:67558340-67741474	Ctrl	KO	OK	1.83434	2.72369	0.570302	1.69403	0.01795	0.415946	no
Gzma	Gzma	-	chr13:113884034-113891189	Ctrl	KO	OK	3.92882	6.81991	0.795655	1.69754	0.0184	0.420915	no
Cml1	Cml1	-	chr6:85860147-85865671	Ctrl	KO	OK	2.88461	5.04801	0.807339	1.68459	0.019	0.424849	no
Oit1	Oit1	-	chr14:9181461-9211277	Ctrl	KO	OK	1.02652	2.14618	1.064	1.72584	0.01925	0.427902	no
Pglyrp1	Pglyrp1	-	chr7:19470038-19475787	Ctrl	KO	OK	0.639054	2.82811	2.14583	2.11444	0.01925	0.427902	no
Ccl12	Ccl12	-	chr11:81915346-81916901	Ctrl	KO	OK	1.03268	3.9704	1.94289	1.97372	0.0196	0.428609	no
B230208H11Rik	B230208H11Rik	-	chr10:12636443-12642925	Ctrl	KO	OK	1.0782	2.2968	1.091	1.68658	0.01965	0.428653	no
Rnaset2a	Rnaset2a	-	chr17:8321455-8340697	Ctrl	KO	OK	52.0993	77.308	0.569355	1.63347	0.01965	0.428653	no
Ltc4s	Ltc4s	-	chr11:50049973-50051973	Ctrl	KO	OK	0.681285	3.53701	2.3762	2.79699	0.02	0.432068	no
Tmem254b	Tmem254b	-	chr14:27022152-27026527	Ctrl	KO	OK	11.8292	16.9184	0.516243	1.62288	0.0203	0.433498	no
Apbb1ip	Apbb1ip	-	chr2:22629846-22731173	Ctrl	KO	OK	1.77727	2.82687	0.669544	1.67769	0.02035	0.433498	no
Esam	Esam	-	chr9:37335673-37345904	Ctrl	KO	OK	3.6683	5.54161	0.595194	1.64907	0.0204	0.433498	no
Agtr1a	Agtr1a	-	chr13:30428224-30474736	Ctrl	KO	OK	2.15121	3.38708	0.654895	1.67361	0.02085	0.43619	no
Clec2d	Clec2d	-	chr6:129130632-129136553	Ctrl	KO	OK	4.78178	7.44552	0.638825	1.64845	0.021	0.436771	no
Fam195a	Fam195a	-	chr17:26000642-26005683	Ctrl	KO	OK	8.9426	13.7834	0.624161	1.65143	0.021	0.436771	no
Rfx8	Rfx8	-	chr1:39722145-39777834	Ctrl	KO	OK	2.30256	3.64041	0.660862	1.64772	0.0219	0.444121	no
Hist1h4b	Hist1h4b	-	chr13:23848805-23849255	Ctrl	KO	OK	12.1056	20.8124	0.781763	1.64332	0.022	0.444127	no
Lhx1os	Lhx1os	-	chr11:84339161-84349333	Ctrl	KO	OK	3.83774	7.28978	0.925616	1.66072	0.022	0.444127	no
Hist1h2bp	Hist1h2bp	-	chr13:21879356-21881082	Ctrl	KO	OK	21.5974	33.694	0.641633	1.61544	0.02255	0.450647	no
4632428N05Rik	4632428N05Rik	-	chr10:59765497-60159238	Ctrl	KO	OK	1.40767	2.24272	0.671943	1.63957	0.02305	0.456027	no
Eda2r	Eda2r	-	chrX:94529179-94572548	Ctrl	KO	OK	1.85869	2.83078	0.606915	1.6012	0.02325	0.457976	no
Steap1	Steap1	-	chr5:5736321-5749317	Ctrl	KO	OK	1.57743	2.90402	0.880473	1.63097	0.024	0.46607	no
Inpp1	Inpp1	-	chr1:52846263-52874532	Ctrl	KO	OK	5.04077	7.28358	0.531005	1.56942	0.02425	0.467873	no
Gm21677	Gm21677	-	chrY:2188491-2398856	Ctrl	KO	OK	67.8268	100.876	0.57266	1.58676	0.0243	0.468332	no
A230070E04Rik	A230070E04Rik	-	chr14:68737601-68749428	Ctrl	KO	OK	9.59541	17.3686	0.856063	1.58959	0.0246	0.469712	no
Dusp2	Dusp2	-	chr2:127161894-127164113	Ctrl	KO	OK	6.26272	9.06854	0.53408	1.59502	0.02515	0.470996	no
Adrb1	Adrb1	-	chr19:56796861-56799352	Ctrl	KO	OK	2.85706	4.2124	0.560112	1.58897	0.02535	0.471181	no
Lor	Lor	-	chr3:91884192-91887064	Ctrl	KO	OK	2.00655	3.26408	0.701959	1.5942	0.02555	0.471897	no
Hfe	Hfe	-	chr13:23795709-23802680	Ctrl	KO	OK	5.93102	8.48593	0.516793	1.56645	0.0264	0.477875	no
H2-M3	H2-M3	-	chr17:37407178-37411430	Ctrl	KO	OK	2.94987	4.66687	0.661804	1.58572	0.0265	0.479199	no
Irak4	Irak4	-	chr15:94374090-94398747	Ctrl	KO	OK	2.06125	3.0934	0.585678	1.57289	0.0267	0.481354	no
Ctla2a	Ctla2a	-	chr13:61035515-61037986	Ctrl	KO	OK	1.60313	2.82977	0.819792	1.5946	0.02675	0.481489	no
Tnni1	Tnni1	-	chr1:137695997-137707566	Ctrl	KO	OK	1.33312	2.58684	0.956387	1.59131	0.02695	0.481489	no
Ydjc	Ydjc	-	chr16:17147059-17148950	Ctrl	KO	OK	3.24118	5.17498	0.675032	1.596	0.02715	0.483611	no
Lpcat2	Lpcat2	-	chr8:95379248-95443178	Ctrl	KO	OK	3.88609	5.4961	0.500091	1.54773	0.0272	0.484019	no
Hist1h3d	Hist1h3d	-	chr13:23667631-23668135	Ctrl	KO	OK	3.10081	6.96449	1.16737	1.66424	0.02725	0.484426	no
Syce3	Syce3	-	chr15:89220604-89240934	Ctrl	KO	OK	35.83	52.3318	0.546522	1.54905	0.0274	0.486126	no
Mterf1a	Mterf1a	-	chr5:3890580-3893933	Ctrl	KO	OK	3.48776	5.41364	0.634297	1.56617	0.0279	0.491579	no
Hist1h2bl	Hist1h2bl	-	chr13:21807581-21808012	Ctrl	KO	OK	12.7013	21.5512	0.7628	1.57246	0.02815	0.494035	no
Hoxb3	Hoxb3	-	chr11:96184439-96209244	Ctrl	KO	OK	1.91106	2.82173	0.562208	1.56536	0.02815	0.494035	no
AW112010	AW112010	-	chr19:11122101-11125056	Ctrl	KO	OK	3.10096	5.60662	0.854415	1.59051	0.0284	0.495312	no
Hnmt	Hnmt	-	chr2:23858431-23904899	Ctrl	KO	OK	2.22527	3.56209	0.678745	1.56621	0.02845	0.495312	no
Cd48	Cd48	-	chr1:173612185-173635388	Ctrl	KO	OK	0.960599	2.04629	1.091	1.62899	0.0291	0.497989	no
1700019E08Rik	1700019E08Rik	-	chr2:45552124-45553967	Ctrl	KO	OK	0.823314	2.67642	1.70079	1.76635	0.0293	0.499022	no
Fbxo2	Fbxo2	-	chr4:147534776-147540526	Ctrl	KO	OK	7.8631	11.2915	0.522063	1.54139	0.0297	0.503435	no
Fermt3	Fermt3	-	chr19:7070620-7093959	Ctrl	KO	OK	2.21955	3.60137	0.698277	1.5473	0.0301	0.508286	no
Hcst	Hcst	-	chr7:31202730-31204873	Ctrl	KO	OK	1.54019	5.62388	1.86846	1.78067	0.0302	0.508533	no
Gzmc	Gzmc	-	chr14:56850237-56853493	Ctrl	KO	OK	9.03644	13.2238	0.549308	1.51609	0.03105	0.518933	no
Sdr42e1	Sdr42e1	-	chr8:120185298-120195415	Ctrl	KO	OK	2.33549	3.42994	0.554462	1.53706	0.03115	0.519632	no
Tgfbr3l	Tgfbr3l	-	chr8:4248213-4251423	Ctrl	KO	OK	3.44969	5.52797	0.680282	1.5177	0.0313	0.520676	no
Dusp4	Dusp4	-	chr8:35870663-35882948	Ctrl	KO	OK	2.58806	3.81768	0.560821	1.52542	0.03155	0.523859	no
Zfp69	Zfp69	-	chr4:120602741-120624306	Ctrl	KO	OK	1.81359	2.80867	0.631039	1.54438	0.0316	0.524202	no
Avpr1a	Avpr1a	-	chr10:121885554-121890509	Ctrl	KO	OK	2.89654	4.17704	0.52815	1.52383	0.03165	0.524544	no
Adh1	Adh1	-	chr3:137940608-137953655	Ctrl	KO	OK	7.0861	10.1245	0.514793	1.50782	0.0319	0.527221	no
3830403N18Rik	3830403N18Rik	-	chrX:53389748-53406673	Ctrl	KO	OK	6.52305	9.85946	0.595964	1.54899	0.0322	0.530706	no
1700019A02Rik	1700019A02Rik	-	chr1:53215420-53244461	Ctrl	KO	OK	1.68309	3.80589	1.17712	1.55744	0.0332	0.541691	no
E030003E18Rik	E030003E18Rik	-	chr19:20567204-20630900	Ctrl	KO	OK	2.31695	3.97751	0.779641	1.51671	0.03355	0.543431	no
Rgs1	Rgs1	-	chr1:146091798-146096234	Ctrl	KO	OK	1.13467	2.14876	0.921229	1.55745	0.03385	0.545324	no
Trmt12	Trmt12	-	chr15:58704203-58708336	Ctrl	KO	OK	1.90559	2.7345	0.521038	1.52486	0.034	0.545594	no
P2ry6	P2ry6	-	chr7:108086147-108112880	Ctrl	KO	OK	2.57158	3.89053	0.597311	1.51714	0.03425	0.547326	no
Fcgr2b	Fcgr2b	-	chr1:172890688-172906202	Ctrl	KO	OK	4.81182	7.07586	0.556323	1.51306	0.0349	0.552279	no
Gml	Gml	-	chr15:74643884-74649245	Ctrl	KO	OK	6.76638	10.2518	0.599426	1.51602	0.03575	0.553474	no
A930005H10Rik	A930005H10Rik	-	chr3:115584496-115591048	Ctrl	KO	OK	2.81218	5.24186	0.898392	1.50988	0.03605	0.55515	no
Ccl4	Ccl4	-	chr11:83476085-83478185	Ctrl	KO	OK	0.444799	2.03147	2.1913	1.79856	0.0369	0.557274	no
Hoxb7	Hoxb7	-	chr11:96147959-96151477	Ctrl	KO	OK	3.10762	4.80573	0.628948	1.45735	0.03725	0.559811	no
Hist1h4k	Hist1h4k	-	chr13:21842013-21842422	Ctrl	KO	OK	28.6187	43.5129	0.604487	1.50081	0.0373	0.559811	no
Mcee	Mcee	-	chr7:71537656-71557005	Ctrl	KO	OK	8.82634	13.4504	0.607762	1.48076	0.0388	0.573367	no
Ndufaf6	Ndufaf6	-	chr4:10978194-11003352	Ctrl	KO	OK	5.09864	7.65576	0.586432	1.46557	0.0391	0.573793	no
Dmrtc1c1	Dmrtc1c1	-	chrX:99998301-100005281	Ctrl	KO	OK	3.31842	4.94168	0.574504	1.47815	0.0395	0.575876	no
Syngr1	Syngr1	-	chr15:79921763-79949931	Ctrl	KO	OK	7.40491	11.3213	0.61249	1.42649	0.0411	0.58219	no
Plekhb1	Plekhb1	-	chr7:107792409-107810908	Ctrl	KO	OK	1.60767	2.51612	0.646228	1.38008	0.04135	0.58219	no
Sdcbp2	Sdcbp2	-	chr2:151398358-151415741	Ctrl	KO	OK	6.09451	8.62869	0.501631	1.43956	0.0428	0.591388	no
Nefl	Nefl	-	chr14:68701940-68705794	Ctrl	KO	OK	1.28183	2.08851	0.704271	1.46593	0.0441	0.599156	no
Magea3	Magea3	-	chrX:151383005-151384112	Ctrl	KO	OK	3.19195	4.93976	0.630003	1.39266	0.0459	0.607522	no
Hist1h2bc	Hist1h2bc	-	chr13:23776067-23784349	Ctrl	KO	OK	9.65183	14.1488	0.551809	1.38173	0.046	0.607522	no
Lilrb4	Lilrb4	-	chr10:51210703-51216417	Ctrl	KO	OK	1.48334	2.44401	0.720406	1.41469	0.0463	0.607522	no
Hist1h3f	Hist1h3f	-	chr13:23635920-23636823	Ctrl	KO	OK	1.85236	3.34207	0.851375	1.42458	0.0464	0.607522	no
Isg15	Isg15	-	chr4:155573532-155574927	Ctrl	KO	OK	0.877899	2.11481	1.2684	1.47198	0.04715	0.608191	no
Wfdc15a	Wfdc15a	-	chr2:164024607-164025853	Ctrl	KO	OK	32.6943	46.3082	0.502227	1.40892	0.04815	0.612514	no
Dnase2a	Dnase2a	-	chr8:87432522-87435360	Ctrl	KO	OK	3.79017	5.47353	0.530208	1.4108	0.0489	0.612514	no
Ptprcap	Ptprcap	-	chr19:4154645-4156710	Ctrl	KO	OK	5.45051	8.2936	0.605606	1.40876	0.0493	0.612514	no
Tnfaip8l2	Tnfaip8l2	-	chr3:94938009-94946282	Ctrl	KO	OK	1.61414	3.51839	1.12415	1.47748	0.04945	0.612514	no
Acn9	Acn9	-	chr6:6906017-6989220	Ctrl	KO	OK	9.35926	14.5331	0.634873	1.39474	0.0497	0.612514	no

## Sheet: Up-GO
Category	Term	Count	%	PValue	Genes	List Total	Pop Hits	Pop Total	Fold Enrichment	Bonferroni	Benjamini	FDR
GOTERM_BP_DIRECT	GO:0002376~immune system process	33	9.70588	3.53679e-11	C1QB, CX3CR1, C1QA, CSF1R, CLEC4N, UNC93B1, H2-K1, PLD4, CD79A, INPP5D, TNFAIP8L2, PGLYRP1, LYN, CD74, FCER1G, PRKCB, LY86, IRAK4, MPEG1, PSMB8, IIGP1, FCGR1, AIM2, TYROBP, CD7, F2RL1, PADI4, SKAP1, LAT, H2-D1, TLR2, C1QC, H2-AB1	309	526	20094	4.07977	8.1134e-08	8.11339e-08	7.96838e-08
GOTERM_BP_DIRECT	GO:0006954~inflammatory response	26	7.64706	1.90197e-09	PTGER4, CX3CR1, CSF1R, CCL12, NRROS, NCF1, PLD4, PLA2G7, AIF1, CCL7, CCL4, STAB1, C3AR1, CCL21A, LYN, SLC11A1, LY86, TNFRSF1B, AGTR1A, AIM2, XCL1, F2RL1, HPSE, LAT, TLR2, PF4	309	390	20094	4.33528	4.36312e-06	2.18156e-06	2.14257e-06
GOTERM_BP_DIRECT	GO:0032733~positive regulation of interleukin-10 production	9	2.64706	2.53138e-07	SASH3, PTGER4, FCER1G, XCL1, IL20RB, F2RL1, ISG15, TREM2, TLR2	309	43	20094	13.6107	0.000580531	0.000193566	0.000190107
GOTERM_BP_DIRECT	GO:0009617~response to bacterium	18	5.29412	2.686e-06	CD52, ABCD2, SLFN2, NCF1, GZMA, SLC11A1, TRF, LPL, ISG15, IIGP1, FCGR1, BANK1, RGS1, CD36, FCGR2B, PGLYRP1, MYO1F, TLR2	309	290	20094	4.03629	0.00614276	0.00154042	0.00151289
GOTERM_BP_DIRECT	GO:0070374~positive regulation of ERK1 and ERK2 cascade	16	4.70588	3.7268e-06	CSF1R, CD74, CCL12, TPBG, TREM2, MT3, ICAM1, P2RY6, CCL7, CCL4, XCL1, F2RL1, APOE, CD36, CCL21A, TLR2	309	235	20094	4.42751	0.00851286	0.00157586	0.0015477
GOTERM_BP_DIRECT	GO:0030593~neutrophil chemotaxis	10	2.94118	4.1217e-06	FCGR3, CCL12, FCER1G, CCL7, ITGB2, CCL4, SPP1, XCL1, CCL21A, PF4	309	81	20094	8.02829	0.00941063	0.00157586	0.0015477
GOTERM_BP_DIRECT	GO:0006955~immune response	23	6.76471	8.63293e-06	CX3CR1, CD74, CCL12, NRROS, CLEC4N, H2-M3, H2-K1, H2-Q4, LY86, TNFRSF1B, CXCL14, CTSS, CCL7, CCL4, XCL1, CD36, NKX2-3, CCL21A, H2-D1, LAT, PF4, H2-AB1, TLR2	309	494	20094	3.02767	0.0196092	0.00267949	0.0026316
GOTERM_BP_DIRECT	GO:0050900~leukocyte migration	7	2.05882	9.65395e-06	SELPLG, PODXL, ITGA7, F2RL1, NKX2-3, ICAM1, TLR2	309	33	20094	13.7941	0.0219028	0.00267949	0.0026316
GOTERM_BP_DIRECT	GO:0019886~antigen processing and presentation of exogenous peptide antigen via MHC class II	6	1.76471	1.05124e-05	CD74, FCER1G, UNC93B1, FCGR2B, CTSS, H2-AB1	309	20	20094	19.5087	0.0238271	0.00267949	0.0026316
GOTERM_BP_DIRECT	GO:0007166~cell surface receptor signaling pathway	14	4.11765	2.65946e-05	FCER1G, FCRLS, MS4A7, TNFRSF1B, ITGAL, MS4A6D, MS4A6C, MS4A6B, FCGR1, CD79A, FCGR3, CD36, FCGR2B, GPR157	309	213	20094	4.27421	0.059185	0.00610079	0.00599175
GOTERM_BP_DIRECT	GO:0045087~innate immune response	27	7.94118	4.02067e-05	C1QB, CX3CR1, C1QA, CSF1R, WFDC15A, CLEC4N, UNC93B1, PLD4, TREM2, RNASET2A, TNFAIP8L2, PGLYRP1, LYN, FCER1G, LY86, IRAK4, MPEG1, IIGP1, FCGR1, AIM2, TRIML2, F2RL1, TRIML1, PADI4, D1PAS1, TLR2, C1QC	309	710	20094	2.47294	0.0881101	0.00765558	0.00751875
GOTERM_BP_DIRECT	GO:0043547~positive regulation of GTPase activity	13	3.82353	4.29806e-05	CCL12, ARAP3, ADRB1, ARHGAP27, ICAM1, CCL7, RGS1, CCL4, S1PR1, XCL1, F2RL1, CCL21A, RAPGEF3	309	192	20094	4.40301	0.0938945	0.00765558	0.00751875
GOTERM_BP_DIRECT	GO:0071346~cellular response to interferon-gamma	10	2.94118	4.63289e-05	CCL12, CCL7, STAR, MRC1, CCL4, XCL1, AIF1, CCL21A, H2-AB1, TLR2	309	109	20094	5.96597	0.100828	0.00765558	0.00751875
GOTERM_BP_DIRECT	GO:0019882~antigen processing and presentation	7	2.05882	4.67211e-05	RAB32, CD74, UNC93B1, H2-K1, PSMB8, H2-D1, H2-AB1	309	43	20094	10.5861	0.101637	0.00765558	0.00751875
GOTERM_BP_DIRECT	GO:0032755~positive regulation of interleukin-6 production	10	2.94118	5.34637e-05	CD74, TYROBP, FCER1G, UNC93B1, LAPTM5, LPL, F2RL1, CD36, AIF1, TLR2	309	111	20094	5.85848	0.115426	0.00817638	0.00803025
GOTERM_BP_DIRECT	GO:2000503~positive regulation of natural killer cell chemotaxis	4	1.17647	6.89283e-05	CCL7, CCL4, XCL1, CXCL14	309	6	20094	43.3528	0.146259	0.0098826	0.00970597
GOTERM_BP_DIRECT	GO:0043123~positive regulation of I-kappaB kinase/NF-kappaB signaling	11	3.23529	8.7266e-05	CD74, TRIML2, CLEC4N, PRKCB, F2RL1, TRIML1, CD36, IRAK4, AJUBA, EDA2R, CCL21A	309	146	20094	4.89945	0.18143	0.0117758	0.0115653
GOTERM_BP_DIRECT	GO:0070098~chemokine-mediated signaling pathway	7	2.05882	9.9218e-05	CX3CR1, CCL12, CCL7, CCL4, XCL1, CCL21A, PF4	309	49	20094	9.28988	0.203571	0.0126448	0.0124188
GOTERM_BP_DIRECT	GO:0006898~receptor-mediated endocytosis	8	2.35294	0.000116632	FCGR1, DAB2, MRC1, ITGB2, APOE, ARHGAP27, CD36, FCGR2B	309	72	20094	7.22546	0.234762	0.0136785	0.013434
GOTERM_BP_DIRECT	GO:0098883~synapse disassembly	4	1.17647	0.000119254	C1QB, CX3CR1, C1QA, C1QC	309	7	20094	37.1595	0.239353	0.0136785	0.013434
GOTERM_BP_DIRECT	GO:0007155~cell adhesion	23	6.76471	0.000163721	CX3CR1, CADM4, SELPLG, HEPACAM, ITGB2, ITGAL, ICAM1, DAB1, CDH2, PODXL, STAB1, SPP1, ITGA7, ESAM, CD36, CDH15, HPSE, EMB, FOLR2, PCDH1, AJUBA, FERMT3, MPZL2	309	602	20094	2.4845	0.313128	0.0176141	0.0172993
GOTERM_BP_DIRECT	GO:0050776~regulation of immune response	7	2.05882	0.000171866	FCGR1, FCGR3, FCER1G, DNASE2A, INPP5D, FCGR2B, HCST	309	54	20094	8.4297	0.325845	0.0176141	0.0172993
GOTERM_BP_DIRECT	GO:0051092~positive regulation of NF-kappaB transcription factor activity	11	3.23529	0.000176602	CX3CR1, AIM2, RIPK3, TRIML2, PRKCB, ITGB2, TRIML1, CD36, EDA2R, ICAM1, TLR2	309	159	20094	4.49887	0.33313	0.0176141	0.0172993
GOTERM_BP_DIRECT	GO:0014068~positive regulation of phosphatidylinositol 3-kinase signaling	8	2.35294	0.000193437	NCF1, AGAP2, HCLS1, F2RL1, PTPN6, TREM2, PIK3AP1, HCST	309	78	20094	6.66965	0.358398	0.0184893	0.0181589
GOTERM_BP_DIRECT	GO:0007229~integrin-mediated signaling pathway	9	2.64706	0.000243822	TYROBP, FCER1G, PLEK, ITGB2, ITGA7, ISG15, ITGAL, LAT, FERMT3	309	107	20094	5.46974	0.428446	0.0223731	0.0219733
GOTERM_BP_DIRECT	GO:2000249~regulation of actin cytoskeleton reorganization	5	1.47059	0.000380801	CSF1R, GMFG, ARHGDIB, ESAM, RAPGEF3	309	23	20094	14.1368	0.582606	0.032354	0.0317757
GOTERM_BP_DIRECT	GO:0050921~positive regulation of chemotaxis	5	1.47059	0.000380801	TPBG, F2RL1, TREM2, AIF1, CCL21A	309	23	20094	14.1368	0.582606	0.032354	0.0317757
GOTERM_BP_DIRECT	GO:0032760~positive regulation of tumor necrosis factor production	9	2.64706	0.000473453	SASH3, FCGR3, TYROBP, FCER1G, CCL4, LPL, CD36, TLR2, PF4	309	118	20094	4.95985	0.662557	0.0387893	0.038096
GOTERM_BP_DIRECT	GO:0042590~antigen processing and presentation of exogenous peptide antigen via MHC class I	4	1.17647	0.000537128	FCGR1, FCGR3, FCER1G, H2-K1	309	11	20094	23.647	0.708438	0.0424887	0.0417293
GOTERM_BP_DIRECT	GO:0050766~positive regulation of phagocytosis	7	2.05882	0.000562326	FCGR1, FCGR3, FCER1G, SLC11A1, TREM2, CD36, FCGR2B	309	67	20094	6.79409	0.724822	0.0429992	0.0422307
GOTERM_BP_DIRECT	GO:0032735~positive regulation of interleukin-12 production	6	1.76471	0.000605568	MAPK11, UNC93B1, H2-M3, LAPTM5, CD36, TLR2	309	45	20094	8.67055	0.750824	0.0448121	0.0440111
GOTERM_BP_DIRECT	GO:0051412~response to corticosterone	5	1.47059	0.000719184	CDKN1A, STAR, NEFL, AVPR1A, AGTR1A	309	27	20094	12.0424	0.808027	0.0515565	0.050635
GOTERM_BP_DIRECT	GO:0030335~positive regulation of cell migration	13	3.82353	0.000816364	LYN, CSF1R, AIF1, DAB2, CCL7, PODXL, S1PR1, C3AR1, CTSH, F2RL1, HPSE, MYO1F, FERMT3	309	264	20094	3.20219	0.846416	0.0567497	0.0557354
GOTERM_BP_DIRECT	GO:0006691~leukotriene metabolic process	4	1.17647	0.000910073	NCF1, ALOX5AP, LTC4S, TLR2	309	13	20094	20.009	0.876147	0.0614032	0.0603057
GOTERM_BP_DIRECT	GO:0001774~microglial cell activation	5	1.47059	0.0010832	CX3CR1, C1QA, TREM2, AIF1, TLR2	309	30	20094	10.8382	0.916776	0.0709963	0.0697274
GOTERM_BP_DIRECT	GO:0045429~positive regulation of nitric oxide biosynthetic process	6	1.76471	0.00118058	ITGB2, H2-M3, CD36, AIF1, ICAM1, TLR2	309	52	20094	7.50336	0.933453	0.0722795	0.0709877
GOTERM_BP_DIRECT	GO:0006935~chemotaxis	9	2.64706	0.00120259	CX3CR1, CCL12, CCL7, CCL4, S1PR1, C3AR1, XCL1, CCL21A, PF4	309	136	20094	4.3034	0.936734	0.0722795	0.0709877
GOTERM_BP_DIRECT	GO:0048247~lymphocyte chemotaxis	5	1.47059	0.00122881	CCL12, CCL7, CCL4, XCL1, CCL21A	309	31	20094	10.4886	0.940432	0.0722795	0.0709877
GOTERM_BP_DIRECT	GO:0060907~positive regulation of macrophage cytokine production	5	1.47059	0.00122881	CD74, H2-M3, LAPTM5, CD36, TLR2	309	31	20094	10.4886	0.940432	0.0722795	0.0709877
GOTERM_BP_DIRECT	GO:0001805~positive regulation of type III hypersensitivity	3	0.882353	0.0013768	FCGR1, FCGR3, FCER1G	309	4	20094	48.7718	0.957598	0.0747561	0.07342
GOTERM_BP_DIRECT	GO:0030046~parallel actin filament bundle assembly	3	0.882353	0.0013768	USH1C, ESPN, AIF1	309	4	20094	48.7718	0.957598	0.0747561	0.07342
GOTERM_BP_DIRECT	GO:0002291~T cell activation via T cell receptor contact with antigen bound to MHC molecule on antigen presenting cell	3	0.882353	0.0013768	APBB1IP, ITGAL, ICAM1	309	4	20094	48.7718	0.957598	0.0747561	0.07342
GOTERM_BP_DIRECT	GO:0032722~positive regulation of chemokine production	6	1.76471	0.00140127	CSF1R, CD74, LPL, F2RL1, AIF1, TLR2	309	54	20094	7.22546	0.959916	0.0747561	0.07342
GOTERM_BP_DIRECT	GO:0071347~cellular response to interleukin-1	7	2.05882	0.00162975	MAPK11, CCL12, CCL7, CCL4, XCL1, RORA, CCL21A	309	82	20094	5.55127	0.976286	0.0849694	0.0834508
GOTERM_BP_DIRECT	GO:0060100~positive regulation of phagocytosis, engulfment	4	1.17647	0.00172227	FCGR1, F2RL1, TREM2, CD36	309	16	20094	16.2573	0.980828	0.0858888	0.0843537
GOTERM_BP_DIRECT	GO:1990266~neutrophil migration	4	1.17647	0.00172227	ITGB2, IRAK4, MYO1F, TLR2	309	16	20094	16.2573	0.980828	0.0858888	0.0843537
GOTERM_BP_DIRECT	GO:0050728~negative regulation of inflammatory response	8	2.35294	0.00179566	PTGER4, CTLA2A, RORA, APOE, TNFAIP8L2, TNFRSF1B, PGLYRP1, METRNL	309	113	20094	4.60383	0.983803	0.0876436	0.0860772
GOTERM_BP_DIRECT	GO:0048002~antigen processing and presentation of peptide antigen	3	0.882353	0.00227142	SLC11A1, CTSS, H2-AB1	309	5	20094	39.0175	0.994574	0.10634	0.104439
GOTERM_BP_DIRECT	GO:0002282~microglial cell activation involved in immune response	3	0.882353	0.00227142	CX3CR1, TYROBP, TREM2	309	5	20094	39.0175	0.994574	0.10634	0.104439
GOTERM_BP_DIRECT	GO:0002548~monocyte chemotaxis	5	1.47059	0.00240007	CCL12, CCL7, CCL4, XCL1, CCL21A	309	37	20094	8.78772	0.995963	0.107956	0.106027
GOTERM_BP_DIRECT	GO:0035335~peptidyl-tyrosine dephosphorylation	5	1.47059	0.00240007	DUSP4, PTPN18, DUSP2, PTPRN, PTPN6	309	37	20094	8.78772	0.995963	0.107956	0.106027
GOTERM_BP_DIRECT	GO:0030595~leukocyte chemotaxis	4	1.17647	0.00245333	CX3CR1, CCL4, S1PR1, PF4	309	18	20094	14.4509	0.996429	0.10823	0.106295
GOTERM_BP_DIRECT	GO:0031640~killing of cells of other organism	7	2.05882	0.0027673	CCL12, LYZ2, XCL1, PGLYRP1, CXCL14, CCL21A, PF4	309	91	20094	5.00224	0.998265	0.119777	0.117636
GOTERM_BP_DIRECT	GO:0031663~lipopolysaccharide-mediated signaling pathway	5	1.47059	0.00291824	LYN, CCL12, SPI1, LY86, TREM2	309	39	20094	8.33707	0.998774	0.121717	0.119542
GOTERM_BP_DIRECT	GO:0051482~positive regulation of cytosolic calcium ion concentration involved in phospholipase C-activating G-protein coupled signaling pathway	5	1.47059	0.00291824	S1PR1, C3AR1, F2RL1, AGTR1A, GPR157	309	39	20094	8.33707	0.998774	0.121717	0.119542
GOTERM_BP_DIRECT	GO:0019221~cytokine-mediated signaling pathway	9	2.64706	0.00308322	CSF1R, CCL12, PTPRN, IL20RB, PTPN6, IRAK4, CRLF1, IIGP1, PF4	309	158	20094	3.70419	0.999161	0.126302	0.124045
GOTERM_BP_DIRECT	GO:0002250~adaptive immune response	12	3.52941	0.00331106	LYN, CX3CR1, CD74, CD79A, CLEC4N, UNC93B1, PRKCB, CD7, CTSS, SKAP1, LAT, H2-AB1	309	272	20094	2.86893	0.999504	0.12795	0.125663
GOTERM_BP_DIRECT	GO:0001913~T cell mediated cytotoxicity	4	1.17647	0.00335074	H2-K1, CTSH, H2-D1, CTSC	309	20	20094	13.0058	0.999547	0.12795	0.125663
GOTERM_BP_DIRECT	GO:0032623~interleukin-2 production	4	1.17647	0.00335074	SASH3, FCER1G, SLC11A1, IL20RB	309	20	20094	13.0058	0.999547	0.12795	0.125663
GOTERM_BP_DIRECT	GO:0014005~microglia development	3	0.882353	0.00337267	CSF1R, NRROS, TLR2	309	6	20094	32.5146	0.999569	0.12795	0.125663
GOTERM_BP_DIRECT	GO:0032731~positive regulation of interleukin-1 beta production	6	1.76471	0.00341209	TYROBP, AIM2, LPL, F2RL1, CD36, TLR2	309	66	20094	5.91174	0.999607	0.12795	0.125663
GOTERM_BP_DIRECT	GO:0045766~positive regulation of angiogenesis	9	2.64706	0.00345811	CX3CR1, PRKCB, ITGB2, C3AR1, HMOX1, CTSH, HPSE, AGTR1A, RAPGEF3	309	161	20094	3.63517	0.999646	0.12795	0.125663
GOTERM_BP_DIRECT	GO:0051603~proteolysis involved in cellular protein catabolic process	6	1.76471	0.00364191	CTLA2A, GZMA, CTSH, CTSS, PSMB8, CTSC	309	67	20094	5.8235	0.999768	0.130395	0.128065
GOTERM_BP_DIRECT	GO:0055072~iron ion homeostasis	5	1.47059	0.00383127	HFE, SLC11A1, HMOX1, TRF, STEAP1	309	42	20094	7.74156	0.99985	0.130395	0.128065
GOTERM_BP_DIRECT	GO:0061028~establishment of endothelial barrier	4	1.17647	0.00386525	F2RL1, HPSE, RAPGEF3, ICAM1	309	21	20094	12.3865	0.999861	0.130395	0.128065
GOTERM_BP_DIRECT	GO:0048245~eosinophil chemotaxis	4	1.17647	0.00386525	CCL12, CCL7, CCL4, CCL21A	309	21	20094	12.3865	0.999861	0.130395	0.128065
GOTERM_BP_DIRECT	GO:0030889~negative regulation of B cell proliferation	4	1.17647	0.00386525	LYN, TYROBP, INPP5D, FCGR2B	309	21	20094	12.3865	0.999861	0.130395	0.128065
GOTERM_BP_DIRECT	GO:0006801~superoxide metabolic process	4	1.17647	0.00386525	NQO1, NRROS, NCF1, NCF2	309	21	20094	12.3865	0.999861	0.130395	0.128065
GOTERM_BP_DIRECT	GO:0006909~phagocytosis	7	2.05882	0.00441577	P2RY6, NCF2, SLC11A1, ITGB2, PLD4, FCGR2B, ITGAL	309	100	20094	4.55204	0.999961	0.146808	0.144184
GOTERM_BP_DIRECT	GO:0045860~positive regulation of protein kinase activity	6	1.76471	0.00467294	CDKN1A, DAB1, MMD, AGAP2, CCL21A, LAT	309	71	20094	5.49542	0.999978	0.151018	0.148319
GOTERM_BP_DIRECT	GO:0002606~positive regulation of dendritic cell antigen processing and presentation	3	0.882353	0.00467404	CD74, SLC11A1, CCL21A	309	7	20094	27.8696	0.999978	0.151018	0.148319
GOTERM_BP_DIRECT	GO:0019835~cytolysis	4	1.17647	0.00503195	MMD, LYZ2, GZMA, GZMC	309	23	20094	11.3094	0.999991	0.158127	0.155301
GOTERM_BP_DIRECT	GO:0090190~positive regulation of branching involved in ureteric bud morphogenesis	4	1.17647	0.00503195	LHX1, SOX8, HOXB7, AGTR1A	309	23	20094	11.3094	0.999991	0.158127	0.155301
GOTERM_BP_DIRECT	GO:0010033~response to organic substance	6	1.76471	0.0052594	TRIML2, SPP1, EU599041, HPSE, AVPR1A, CTSC	309	73	20094	5.34486	0.999994	0.160868	0.157992
GOTERM_BP_DIRECT	GO:0006749~glutathione metabolic process	6	1.76471	0.0052594	GSTA4, GSTO1, GSTA3, MGST1, HBB-B1, HBB-BT	309	73	20094	5.34486	0.999994	0.160868	0.157992
GOTERM_BP_DIRECT	GO:0046330~positive regulation of JNK cascade	7	2.05882	0.00559651	DAB2, NCF1, F2RL1, FCGR2B, EDA2R, CCL21A, GADD45G	309	105	20094	4.33528	0.999997	0.168926	0.165907
GOTERM_BP_DIRECT	GO:0030316~osteoclast differentiation	5	1.47059	0.0057516	CSF1R, TYROBP, FCER1G, TRF, TREM2	309	47	20094	6.91799	0.999998	0.171353	0.16829
GOTERM_BP_DIRECT	GO:0001798~positive regulation of type IIa hypersensitivity	3	0.882353	0.00616917	FCGR1, FCGR3, FCER1G	309	8	20094	24.3859	0.999999	0.17914	0.175939
GOTERM_BP_DIRECT	GO:0050869~negative regulation of B cell activation	3	0.882353	0.00616917	BANK1, INPP5D, LAPTM5	309	8	20094	24.3859	0.999999	0.17914	0.175939
GOTERM_BP_DIRECT	GO:0007204~positive regulation of cytosolic calcium ion concentration	9	2.64706	0.00629067	PTGER4, CX3CR1, CD52, NPFF, C3AR1, F2RL1, CD36, AVPR1A, AGTR1A	309	178	20094	3.28799	0.999999	0.180385	0.177161
GOTERM_BP_DIRECT	GO:0001916~positive regulation of T cell mediated cytotoxicity	5	1.47059	0.00667135	H2-K1, H2-M3, H2-Q4, XCL1, H2-D1	309	49	20094	6.63563	1	0.187308	0.18396
GOTERM_BP_DIRECT	GO:0002244~hematopoietic progenitor cell differentiation	7	2.05882	0.0066954	CSF1R, FST, PLEK, HOXB3, PLD4, PTPN6, 3830403N18RIK	309	109	20094	4.17618	1	0.187308	0.18396
GOTERM_BP_DIRECT	GO:0000165~MAPK cascade	7	2.05882	0.00699294	MAPK11, CCL12, BANK1, SLC11A1, PTPN6, CD36, MAPK12	309	110	20094	4.13822	1	0.193275	0.18982
GOTERM_BP_DIRECT	GO:0032930~positive regulation of superoxide anion generation	4	1.17647	0.0071418	TYROBP, ITGB2, F2RL1, AGTR1A	309	26	20094	10.0045	1	0.195039	0.191553
GOTERM_BP_DIRECT	GO:0001819~positive regulation of cytokine production	6	1.76471	0.00732892	PTGER4, CLEC4N, SLC11A1, CD36, AGTR1A, TLR2	309	79	20094	4.93892	1	0.197795	0.194259
GOTERM_BP_DIRECT	GO:0001934~positive regulation of protein phosphorylation	11	3.23529	0.00780285	PTGER4, LYN, CSF1R, CD74, DAB2, CCND2, PLAUR, TREM2, MT3, AIF1, RAPGEF3	309	264	20094	2.70955	1	0.204684	0.201026
GOTERM_BP_DIRECT	GO:0002821~positive regulation of adaptive immune response	3	0.882353	0.00785187	SASH3, CD74, SKAP1	309	9	20094	21.6764	1	0.204684	0.201026
GOTERM_BP_DIRECT	GO:0045730~respiratory burst	3	0.882353	0.00785187	NCF1, NCF2, SLC11A1	309	9	20094	21.6764	1	0.204684	0.201026
GOTERM_BP_DIRECT	GO:0010628~positive regulation of gene expression	18	5.29412	0.00875488	PTGER4, CD74, SPI1, CITED1, HFE, SLC11A1, TREM2, MT3, MAPK11, TYROBP, STAR, FEV, CTSH, SOX8, CD36, D1PAS1, PF4, TLR2	309	583	20094	2.00776	1	0.224094	0.220089
GOTERM_BP_DIRECT	GO:0042130~negative regulation of T cell proliferation	5	1.47059	0.00879185	H2-M3, IL20RB, PTPN6, CD37, H2-AB1	309	53	20094	6.13482	1	0.224094	0.220089
GOTERM_BP_DIRECT	GO:0043524~negative regulation of neuron apoptotic process	9	2.64706	0.00889502	CCL12, CITED1, STAR, AGAP2, NEFL, HMOX1, APOE, MT3, CRLF1	309	189	20094	3.09663	1	0.224233	0.220225
GOTERM_BP_DIRECT	GO:0050731~positive regulation of peptidyl-tyrosine phosphorylation	7	2.05882	0.00934969	CD74, BANK1, CLEC4N, HCLS1, TREM2, CD36, ICAM1	309	117	20094	3.89063	1	0.232173	0.228024
GOTERM_BP_DIRECT	GO:0090023~positive regulation of neutrophil chemotaxis	4	1.17647	0.00970409	CD74, C3AR1, XCL1, CCL21A	309	29	20094	8.96953	1	0.232173	0.228024
GOTERM_BP_DIRECT	GO:0006707~cholesterol catabolic process	3	0.882353	0.00971605	APOE, CYP46A1, MT3	309	10	20094	19.5087	1	0.232173	0.228024
GOTERM_BP_DIRECT	GO:0071223~cellular response to lipoteichoic acid	3	0.882353	0.00971605	TREM2, CD36, TLR2	309	10	20094	19.5087	1	0.232173	0.228024
GOTERM_BP_DIRECT	GO:0071243~cellular response to arsenic-containing substance	3	0.882353	0.00971605	GSTO1, HMOX1, D1PAS1	309	10	20094	19.5087	1	0.232173	0.228024
GOTERM_BP_DIRECT	GO:0035556~intracellular signal transduction	15	4.41176	0.00998819	LYN, PRKCB, PLEK, HUNK, IRAK4, MAPK12, MAPK11, DAB1, INPP5D, ASB9, HMOX1, PTPN6, D1PAS1, RAPGEF3, LAT	309	450	20094	2.16764	1	0.236215	0.231994
GOTERM_BP_DIRECT	GO:0007159~leukocyte cell-cell adhesion	4	1.17647	0.0116727	ITGB2, ITGAL, FERMT3, ICAM1	309	31	20094	8.39085	1	0.270476	0.265641
GOTERM_BP_DIRECT	GO:0048535~lymph node development	4	1.17647	0.0116727	RIPK3, SPNS2, NKX2-3, CCL21A	309	31	20094	8.39085	1	0.270476	0.265641
GOTERM_BP_DIRECT	GO:0042531~positive regulation of tyrosine phosphorylation of STAT protein	5	1.47059	0.0120048	PTGER4, LYN, CSF1R, HCLS1, CRLF1	309	58	20094	5.60596	1	0.272663	0.26779
GOTERM_BP_DIRECT	GO:0070371~ERK1 and ERK2 cascade	5	1.47059	0.0120048	PTGER4, TRF, CTSH, MT3, TLR2	309	58	20094	5.60596	1	0.272663	0.26779
GOTERM_BP_DIRECT	GO:0009636~response to toxic substance	6	1.76471	0.0124854	LYN, CDKN1A, CCL4, XPA, NEFL, TLR2	309	90	20094	4.33528	1	0.275398	0.270476
GOTERM_BP_DIRECT	GO:0019722~calcium-mediated signaling	6	1.76471	0.0124854	CX3CR1, HPCA, AVPR1A, ITGAL, AGTR1A, LAT	309	90	20094	4.33528	1	0.275398	0.270476
GOTERM_BP_DIRECT	GO:0010977~negative regulation of neuron projection development	6	1.76471	0.0124854	DAB2, H2-K1, CRMP1, APOE, ZFP365, H2-D1	309	90	20094	4.33528	1	0.275398	0.270476
GOTERM_BP_DIRECT	GO:0032640~tumor necrosis factor production	4	1.17647	0.0127366	SASH3, FCER1G, CD36, TLR2	309	32	20094	8.12864	1	0.278265	0.273292
GOTERM_BP_DIRECT	GO:0002486~antigen processing and presentation of endogenous peptide antigen via MHC class I via ER pathway, TAP-independent	4	1.17647	0.0138543	H2-K1, H2-M3, H2-Q4, H2-D1	309	33	20094	7.88232	1	0.286041	0.280928
GOTERM_BP_DIRECT	GO:0045777~positive regulation of blood pressure	4	1.17647	0.0138543	NCF2, NPFF, AVPR1A, AGTR1A	309	33	20094	7.88232	1	0.286041	0.280928
GOTERM_BP_DIRECT	GO:0016064~immunoglobulin mediated immune response	4	1.17647	0.0138543	CD74, FCER1G, INPP5D, FCGR2B	309	33	20094	7.88232	1	0.286041	0.280928
GOTERM_BP_DIRECT	GO:0001954~positive regulation of cell-matrix adhesion	4	1.17647	0.0138543	HPSE, CD36, SKAP1, CCL21A	309	33	20094	7.88232	1	0.286041	0.280928
GOTERM_BP_DIRECT	GO:0002476~antigen processing and presentation of endogenous peptide antigen via MHC class Ib	4	1.17647	0.0138543	H2-K1, H2-M3, H2-Q4, H2-D1	309	33	20094	7.88232	1	0.286041	0.280928
GOTERM_BP_DIRECT	GO:1900272~negative regulation of long-term synaptic potentiation	3	0.882353	0.0139654	CX3CR1, TYROBP, APOE	309	12	20094	16.2573	1	0.286041	0.280928
GOTERM_BP_DIRECT	GO:0032613~interleukin-10 production	3	0.882353	0.0139654	SASH3, IL20RB, FCGR2B	309	12	20094	16.2573	1	0.286041	0.280928
GOTERM_BP_DIRECT	GO:0098609~cell-cell adhesion	9	2.64706	0.0143966	CDH2, IGDCC3, ITGB2, ITGA7, ESAM, CDH15, ITGAL, ICAM1, MPZL2	309	206	20094	2.84108	1	0.292265	0.287041
GOTERM_BP_DIRECT	GO:0071276~cellular response to cadmium ion	4	1.17647	0.015026	NCF1, STAR, HMOX1, MT3	309	34	20094	7.65049	1	0.302364	0.29696
GOTERM_BP_DIRECT	GO:0010744~positive regulation of macrophage derived foam cell differentiation	3	0.882353	0.0163391	LPL, CD36, PF4	309	13	20094	15.0067	1	0.325929	0.320103
GOTERM_BP_DIRECT	GO:0030218~erythrocyte differentiation	5	1.47059	0.0167466	LYN, SPI1, DNASE2A, HCLS1, SLC25A5	309	64	20094	5.0804	1	0.331178	0.325259
GOTERM_BP_DIRECT	GO:0032635~interleukin-6 production	4	1.17647	0.0175324	FCER1G, BANK1, CD36, TLR2	309	36	20094	7.22546	1	0.343755	0.337612
GOTERM_BP_DIRECT	GO:0051017~actin filament bundle assembly	4	1.17647	0.0188676	USH1C, LCP1, ESPN, AIF1	309	37	20094	7.03018	1	0.36347	0.356973
GOTERM_BP_DIRECT	GO:0043029~T cell homeostasis	4	1.17647	0.0188676	RIPK3, SPNS2, PMAIP1, IL20RB	309	37	20094	7.03018	1	0.36347	0.356973
GOTERM_BP_DIRECT	GO:0042742~defense response to bacterium	13	3.82353	0.0190132	WFDC15A, FCER1G, NCF1, LYZ2, SLC11A1, H2-M3, H2-K1, TREM2, ISG15, MPEG1, FCGR1, STAB1, PGLYRP1	309	394	20094	2.14563	1	0.36347	0.356973
GOTERM_BP_DIRECT	GO:0031529~ruffle organization	3	0.882353	0.0215569	CSF1R, PLEK, CCL21A	309	15	20094	13.0058	1	0.398287	0.391168
GOTERM_BP_DIRECT	GO:0000188~inactivation of MAPK activity	3	0.882353	0.0215569	SPRED3, DUSP4, DUSP2	309	15	20094	13.0058	1	0.398287	0.391168
GOTERM_BP_DIRECT	GO:0006968~cellular defense response	3	0.882353	0.0215569	NCF1, CLEC2D, LAT	309	15	20094	13.0058	1	0.398287	0.391168
GOTERM_BP_DIRECT	GO:1904646~cellular response to beta-amyloid	4	1.17647	0.0217026	TREM2, CD36, FCGR2B, ICAM1	309	39	20094	6.66965	1	0.398287	0.391168
GOTERM_BP_DIRECT	GO:0006641~triglyceride metabolic process	4	1.17647	0.0217026	APOBEC1, APOE, CD36, NKX2-3	309	39	20094	6.66965	1	0.398287	0.391168
GOTERM_BP_DIRECT	GO:0048678~response to axon injury	4	1.17647	0.0232025	LYN, TYROBP, TREM2, AIF1	309	40	20094	6.50291	1	0.412609	0.405235
GOTERM_BP_DIRECT	GO:0042832~defense response to protozoan	4	1.17647	0.0232025	SLC11A1, CD37, IIGP1, PF4	309	40	20094	6.50291	1	0.412609	0.405235
GOTERM_BP_DIRECT	GO:0032609~interferon-gamma production	4	1.17647	0.0232025	SASH3, SLC11A1, IL20RB, GADD45G	309	40	20094	6.50291	1	0.412609	0.405235
GOTERM_BP_DIRECT	GO:0033627~cell adhesion mediated by integrin	4	1.17647	0.0232025	ITGB2, ITGA7, ITGAL, ICAM1	309	40	20094	6.50291	1	0.412609	0.405235
GOTERM_BP_DIRECT	GO:0006915~apoptotic process	18	5.29412	0.0236727	SRGN, CITED1, DNASE2A, NCF1, RIPK3, PRKCB, AGAP2, ADRB1, TRIAP1, GADD45G, SYCE3, DAB2, AIM2, INPP5D, HMOX1, PMAIP1, TNFRSF25, PGLYRP1	309	652	20094	1.79528	1	0.417732	0.410266
GOTERM_BP_DIRECT	GO:0001706~endoderm formation	3	0.882353	0.0243904	DUSP4, DUSP2, LHX1	309	16	20094	12.193	1	0.427112	0.419478
GOTERM_BP_DIRECT	GO:0032689~negative regulation of interferon-gamma production	4	1.17647	0.026367	LAPTM5, XCL1, IL20RB, PGLYRP1	309	42	20094	6.19325	1	0.458227	0.450037
GOTERM_BP_DIRECT	GO:0035094~response to nicotine	4	1.17647	0.0280315	GSTA4, STAR, LYPD1, HMOX1	309	43	20094	6.04922	1	0.483491	0.47485
GOTERM_BP_DIRECT	GO:0007568~aging	8	2.35294	0.0282838	C1QA, NQO1, ITGB2, APOE, CD68, TNFRSF1B, AGTR1A, CTSC	309	191	20094	2.72373	1	0.484201	0.475547
GOTERM_BP_DIRECT	GO:0006470~protein dephosphorylation	7	2.05882	0.0290926	DUSP4, PTPN18, DUSP2, NCEH1, PTPRN, PTPN6, PPM1J	309	151	20094	3.0146	1	0.494359	0.485523
GOTERM_BP_DIRECT	GO:0045105~intermediate filament polymerization or depolymerization	2	0.588235	0.0304217	NEFL, NEFM	309	2	20094	65.0291	1	0.502068	0.493095
GOTERM_BP_DIRECT	GO:0002920~regulation of humoral immune response	2	0.588235	0.0304217	SPNS2, CD37	309	2	20094	65.0291	1	0.502068	0.493095
GOTERM_BP_DIRECT	GO:0002792~negative regulation of peptide secretion	2	0.588235	0.0304217	PTGER4, CD74	309	2	20094	65.0291	1	0.502068	0.493095
GOTERM_BP_DIRECT	GO:0090497~mesenchymal cell migration	2	0.588235	0.0304217	CDH2, TPBG	309	2	20094	65.0291	1	0.502068	0.493095
GOTERM_BP_DIRECT	GO:0043627~response to estrogen	5	1.47059	0.0318904	CITED1, STAR, PTPRN, HMOX1, AGTR1A	309	78	20094	4.16853	1	0.522547	0.513208
GOTERM_BP_DIRECT	GO:0043409~negative regulation of MAPK cascade	4	1.17647	0.0352339	SPRED3, DUSP4, DUSP2, PTPN6	309	47	20094	5.53439	1	0.573238	0.562993
GOTERM_BP_DIRECT	GO:0045088~regulation of innate immune response	3	0.882353	0.0406021	TREM2, APOE, MYO1F	309	21	20094	9.28988	1	0.649272	0.637667
GOTERM_BP_DIRECT	GO:0006355~regulation of transcription, DNA-templated	28	8.23529	0.0409527	SPI1, CITED1, RHOX13, RORA, MYRFL, HHEX, GSC, SOHLH2, DMRTB1, SOX8, DMRTC1C1, NKX2-3, BAZ1A, MTERF1A, RFX8, ZFP69, NR5A2, FEV, LHX1, TCEA3, BHLHE40, EU599041, HOXB3, HOXB2, 1700020N01RIK, AJUBA, HOXB7, VSX1	309	1237	20094	1.47196	1	0.649272	0.637667
GOTERM_BP_DIRECT	GO:0060326~cell chemotaxis	5	1.47059	0.0417131	CX3CR1, TPBG, CXCL14, AGTR1A, CCL21A	309	85	20094	3.82524	1	0.649272	0.637667
GOTERM_BP_DIRECT	GO:0043433~negative regulation of sequence-specific DNA binding transcription factor activity	5	1.47059	0.043241	SFRP5, BHLHE40, XCL1, HMOX1, HR	309	86	20094	3.78076	1	0.649272	0.637667
GOTERM_BP_DIRECT	GO:0006879~cellular iron ion homeostasis	4	1.17647	0.0432954	HFE, SLC11A1, HMOX1, TRF	309	51	20094	5.10032	1	0.649272	0.637667
GOTERM_BP_DIRECT	GO:2000147~positive regulation of cell motility	3	0.882353	0.0442198	CSF1R, TRF, CCL21A	309	22	20094	8.86761	1	0.649272	0.637667
GOTERM_BP_DIRECT	GO:0032729~positive regulation of interferon-gamma production	5	1.47059	0.0448001	SASH3, SLC11A1, H2-M3, F2RL1, ISG15	309	87	20094	3.73731	1	0.649272	0.637667
GOTERM_BP_DIRECT	GO:0048661~positive regulation of smooth muscle cell proliferation	5	1.47059	0.0448001	S1PR1, C3AR1, HMOX1, IRAK4, AIF1	309	87	20094	3.73731	1	0.649272	0.637667
GOTERM_BP_DIRECT	GO:1900135~positive regulation of renin secretion into blood stream	2	0.588235	0.0452849	F2RL1, ADRB1	309	3	20094	43.3528	1	0.649272	0.637667
GOTERM_BP_DIRECT	GO:0001692~histamine metabolic process	2	0.588235	0.0452849	HDC, HNMT	309	3	20094	43.3528	1	0.649272	0.637667
GOTERM_BP_DIRECT	GO:0055096~low-density lipoprotein particle mediated signaling	2	0.588235	0.0452849	LPL, CD36	309	3	20094	43.3528	1	0.649272	0.637667
GOTERM_BP_DIRECT	GO:0002485~antigen processing and presentation of endogenous peptide antigen via MHC class I via ER pathway, TAP-dependent	2	0.588235	0.0452849	H2-K1, H2-D1	309	3	20094	43.3528	1	0.649272	0.637667
GOTERM_BP_DIRECT	GO:0097214~positive regulation of lysosomal membrane permeability	2	0.588235	0.0452849	LAPTM5, MT3	309	3	20094	43.3528	1	0.649272	0.637667
GOTERM_BP_DIRECT	GO:2000529~positive regulation of myeloid dendritic cell chemotaxis	2	0.588235	0.0452849	SPI1, CCL21A	309	3	20094	43.3528	1	0.649272	0.637667
GOTERM_BP_DIRECT	GO:0034756~regulation of iron ion transport	2	0.588235	0.0452849	HFE, TRF	309	3	20094	43.3528	1	0.649272	0.637667
GOTERM_BP_DIRECT	GO:0033693~neurofilament bundle assembly	2	0.588235	0.0452849	NEFL, NEFM	309	3	20094	43.3528	1	0.649272	0.637667
GOTERM_BP_DIRECT	GO:0097477~lateral motor column neuron migration	2	0.588235	0.0452849	DAB1, LHX1	309	3	20094	43.3528	1	0.649272	0.637667
GOTERM_BP_DIRECT	GO:0002924~negative regulation of humoral immune response mediated by circulating immunoglobulin	2	0.588235	0.0452849	PTPN6, FCGR2B	309	3	20094	43.3528	1	0.649272	0.637667
GOTERM_BP_DIRECT	GO:0002431~Fc receptor mediated stimulatory signaling pathway	2	0.588235	0.0452849	LYN, FCER1G	309	3	20094	43.3528	1	0.649272	0.637667
GOTERM_BP_DIRECT	GO:0009952~anterior/posterior pattern specification	6	1.76471	0.0460642	HHEX, LHX1, BHLHE40, HOXB3, HOXB2, HOXB7	309	127	20094	3.07224	1	0.656343	0.644612
GOTERM_BP_DIRECT	GO:0042127~regulation of cell proliferation	8	2.35294	0.0463685	APOBEC1, HHEX, CADM4, NR5A2, BCL6B, SAT1, NKX2-3, PF4	309	213	20094	2.44241	1	0.6566	0.644865
GOTERM_BP_DIRECT	GO:0034605~cellular response to heat	4	1.17647	0.0476416	LYN, CDKN1A, CETN1, HMOX1	309	53	20094	4.90786	1	0.658693	0.646921
GOTERM_BP_DIRECT	GO:0071404~cellular response to low-density lipoprotein particle stimulus	3	0.882353	0.047952	FCER1G, ITGB2, CD36	309	23	20094	8.48206	1	0.658693	0.646921
GOTERM_BP_DIRECT	GO:0006809~nitric oxide biosynthetic process	3	0.882353	0.047952	H2-M3, RORA, TLR2	309	23	20094	8.48206	1	0.658693	0.646921
GOTERM_BP_DIRECT	GO:0048545~response to steroid hormone	3	0.882353	0.047952	ADH1, DAB2, SPP1	309	23	20094	8.48206	1	0.658693	0.646921
GOTERM_BP_DIRECT	GO:0090026~positive regulation of monocyte chemotaxis	3	0.882353	0.047952	CX3CR1, PLA2G7, AIF1	309	23	20094	8.48206	1	0.658693	0.646921
GOTERM_BP_DIRECT	GO:0007275~multicellular organism development	25	7.35294	0.0497552	CSF1R, CITED1, PLEKHB1, RORA, EDA2R, SPRED3, HHEX, GSC, SOHLH2, NKX2-3, GPR157, DNASE2A, FST, GADD45G, DAB2, DAB1, FEV, SFRP5, LHX1, HOXB3, HOXB2, TRIML1, D1PAS1, HOXB7, VSX1	309	1095	20094	1.48468	1	0.677233	0.665129
GOTERM_BP_DIRECT	GO:1901216~positive regulation of neuron death	4	1.17647	0.0498921	C1QA, TYROBP, APOE, FCGR2B	309	54	20094	4.81697	1	0.677233	0.665129
GOTERM_BP_DIRECT	GO:0030097~hemopoiesis	5	1.47059	0.0513474	LYN, CSF1R, HHEX, SELPLG, HBB-B1	309	91	20094	3.57303	1	0.690791	0.678445
GOTERM_BP_DIRECT	GO:0031668~cellular response to extracellular stimulus	3	0.882353	0.0517943	LYN, CDKN1A, AIF1	309	24	20094	8.12864	1	0.690791	0.678445
GOTERM_BP_DIRECT	GO:0043277~apoptotic cell clearance	3	0.882353	0.0517943	TYROBP, TREM2, CD36	309	24	20094	8.12864	1	0.690791	0.678445
GOTERM_BP_DIRECT	GO:0045944~positive regulation of transcription from RNA polymerase II promoter	27	7.94118	0.0545397	SPI1, CITED1, PTPRN, AGAP2, RORA, TRIAP1, HHEX, SOHLH2, S1PR1, CHP2, SOX8, NKX2-3, SLC11A1, DAB2, NR5A2, FEV, ZFP593, F2RL1, HOXB3, HCLS1, HOXB2, D1PAS1, HOXB7, SKAP1, RAPGEF3, TLR2, PF4	309	1216	20094	1.4439	1	0.719124	0.706271
GOTERM_BP_DIRECT	GO:0055088~lipid homeostasis	4	1.17647	0.0545455	ADRB1, TREM2, APOE, D1PAS1	309	56	20094	4.64494	1	0.719124	0.706271
GOTERM_BP_DIRECT	GO:0006520~cellular amino acid metabolic process	3	0.882353	0.0557425	GOT1L1, GLDC, HDC	309	25	20094	7.8035	1	0.722449	0.709536
GOTERM_BP_DIRECT	GO:0010759~positive regulation of macrophage chemotaxis	3	0.882353	0.0557425	CSF1R, C3AR1, CCL21A	309	25	20094	7.8035	1	0.722449	0.709536
GOTERM_BP_DIRECT	GO:0048260~positive regulation of receptor-mediated endocytosis	3	0.882353	0.0557425	HFE, TRF, CCL21A	309	25	20094	7.8035	1	0.722449	0.709536
GOTERM_BP_DIRECT	GO:0006805~xenobiotic metabolic process	5	1.47059	0.0583895	NCEH1, GSTA4, GSTA3, RORA, CYP46A1	309	95	20094	3.42259	1	0.742795	0.729519
GOTERM_BP_DIRECT	GO:0006885~regulation of pH	3	0.882353	0.0597926	SLC9A9, CHP2, AGTR1A	309	26	20094	7.50336	1	0.742795	0.729519
GOTERM_BP_DIRECT	GO:1904466~positive regulation of matrix metallopeptidase secretion	2	0.588235	0.0599209	PTGER4, TLR2	309	4	20094	32.5146	1	0.742795	0.729519
GOTERM_BP_DIRECT	GO:1904151~positive regulation of microglial cell mediated cytotoxicity	2	0.588235	0.0599209	TYROBP, SPI1	309	4	20094	32.5146	1	0.742795	0.729519
GOTERM_BP_DIRECT	GO:0001788~antibody-dependent cellular cytotoxicity	2	0.588235	0.0599209	FCGR1, FCGR3	309	4	20094	32.5146	1	0.742795	0.729519
GOTERM_BP_DIRECT	GO:1904093~negative regulation of autophagic cell death	2	0.588235	0.0599209	LAPTM5, TREM2	309	4	20094	32.5146	1	0.742795	0.729519
GOTERM_BP_DIRECT	GO:0002369~T cell cytokine production	2	0.588235	0.0599209	SASH3, SLC11A1	309	4	20094	32.5146	1	0.742795	0.729519
GOTERM_BP_DIRECT	GO:0071726~cellular response to diacyl bacterial lipopeptide	2	0.588235	0.0599209	CD36, TLR2	309	4	20094	32.5146	1	0.742795	0.729519
GOTERM_BP_DIRECT	GO:0007160~cell-matrix adhesion	5	1.47059	0.0602266	ITGB2, ITGA7, HPSE, ITGAL, FERMT3	309	96	20094	3.38693	1	0.742795	0.729519
GOTERM_BP_DIRECT	GO:0042493~response to drug	10	2.94118	0.0624311	APOBEC1, LYN, NQO1, CDKN1A, DAB1, STAR, PRKCB, NPFF, MGST1, HMOX1	309	324	20094	2.00707	1	0.7564	0.742881
GOTERM_BP_DIRECT	GO:0045576~mast cell activation	3	0.882353	0.0639404	FCGR3, FCER1G, CD48	309	27	20094	7.22546	1	0.7564	0.742881
GOTERM_BP_DIRECT	GO:0010575~positive regulation of vascular endothelial growth factor production	3	0.882353	0.0639404	C3AR1, RORA, HPSE	309	27	20094	7.22546	1	0.7564	0.742881
GOTERM_BP_DIRECT	GO:0050850~positive regulation of calcium-mediated signaling	3	0.882353	0.0639404	CCL4, TREM2, ITGAL	309	27	20094	7.22546	1	0.7564	0.742881
GOTERM_BP_DIRECT	GO:0032753~positive regulation of interleukin-4 production	3	0.882353	0.0639404	SASH3, FCER1G, IL20RB	309	27	20094	7.22546	1	0.7564	0.742881
GOTERM_BP_DIRECT	GO:0032703~negative regulation of interleukin-2 production	3	0.882353	0.0639404	LAPTM5, XCL1, IL20RB	309	27	20094	7.22546	1	0.7564	0.742881
GOTERM_BP_DIRECT	GO:0002931~response to ischemia	4	1.17647	0.0644479	CX3CR1, CSF1R, NQO1, TREM2	309	60	20094	4.33528	1	0.7564	0.742881
GOTERM_BP_DIRECT	GO:0048704~embryonic skeletal system morphogenesis	4	1.17647	0.0644479	GSC, HOXB3, HOXB2, HOXB7	309	60	20094	4.33528	1	0.7564	0.742881
GOTERM_BP_DIRECT	GO:0008630~intrinsic apoptotic signaling pathway in response to DNA damage	4	1.17647	0.0644479	XPA, PMAIP1, HMOX1, TNFRSF1B	309	60	20094	4.33528	1	0.7564	0.742881
GOTERM_BP_DIRECT	GO:0061844~antimicrobial humoral immune response mediated by antimicrobial peptide	6	1.76471	0.064627	CCL12, XCL1, PGLYRP1, CXCL14, CCL21A, PF4	309	140	20094	2.78696	1	0.7564	0.742881
GOTERM_BP_DIRECT	GO:0050729~positive regulation of inflammatory response	5	1.47059	0.0659201	PTGER4, AIM2, LPL, CTSS, TLR2	309	99	20094	3.2843	1	0.767618	0.753899
GOTERM_BP_DIRECT	GO:0032757~positive regulation of interleukin-8 production	4	1.17647	0.0670443	PTGER4, CD74, F2RL1, TLR2	309	61	20094	4.2642	1	0.776766	0.762883
GOTERM_BP_DIRECT	GO:0006979~response to oxidative stress	6	1.76471	0.0678059	NQO1, NAPRT, XPA, HMOX1, APOE, MT3	309	142	20094	2.74771	1	0.778563	0.764648
GOTERM_BP_DIRECT	GO:0016525~negative regulation of angiogenesis	5	1.47059	0.0678782	HHEX, STAB1, H2-M3, CD36, PF4	309	100	20094	3.25146	1	0.778563	0.764648
GOTERM_BP_DIRECT	GO:0008284~positive regulation of cell proliferation	16	4.70588	0.069325	LYN, PTGER4, CSF1R, AVPR1A, AIF1, AGTR1A, CCND2, S1PR1, CHP2, CTSH, HCLS1, PTPN6, HPSE, FOLR2, SLC25A5, CRLF1	309	640	20094	1.62573	1	0.786722	0.772661
GOTERM_BP_DIRECT	GO:0045780~positive regulation of bone resorption	3	0.882353	0.0725138	PTGER4, SPP1, TRF	309	29	20094	6.72715	1	0.786722	0.772661
GOTERM_BP_DIRECT	GO:1902042~negative regulation of extrinsic apoptotic signaling pathway via death domain receptors	3	0.882353	0.0725138	HMOX1, D1PAS1, ICAM1	309	29	20094	6.72715	1	0.786722	0.772661
GOTERM_BP_DIRECT	GO:0051607~defense response to virus	8	2.35294	0.0726811	APOBEC1, AIM2, RIPK3, UNC93B1, PMAIP1, F2RL1, ISG15, TLR2	309	237	20094	2.19508	1	0.786722	0.772661
GOTERM_BP_DIRECT	GO:0007165~signal transduction	29	8.52941	0.0727902	PTGER4, CX3CR1, ADRB1, HHEX, P2RY6, RGS1, S1PR1, C3AR1, SOX8, GPR157, LYN, FCER1G, RIPK3, ARAP3, IRAK4, ARHGAP27, AVPR1A, AGTR1A, APBB1IP, ACAP1, ARHGAP30, GPRC5A, BANK1, F2RL1, CD48, TNFRSF25, PIK3AP1, LAT, TLR2	309	1368	20094	1.37854	1	0.786722	0.772661
GOTERM_BP_DIRECT	GO:0002576~platelet degranulation	2	0.588235	0.0743332	LYN, PLEK	309	5	20094	26.0117	1	0.786722	0.772661
GOTERM_BP_DIRECT	GO:0090209~negative regulation of triglyceride metabolic process	2	0.588235	0.0743332	APOBEC1, APOE	309	5	20094	26.0117	1	0.786722	0.772661
GOTERM_BP_DIRECT	GO:0055069~zinc ion homeostasis	2	0.588235	0.0743332	TMC8, MT3	309	5	20094	26.0117	1	0.786722	0.772661
GOTERM_BP_DIRECT	GO:0006116~NADH oxidation	2	0.588235	0.0743332	CBR2, NQO1	309	5	20094	26.0117	1	0.786722	0.772661
GOTERM_BP_DIRECT	GO:0034241~positive regulation of macrophage fusion	2	0.588235	0.0743332	TYROBP, TREM2	309	5	20094	26.0117	1	0.786722	0.772661
GOTERM_BP_DIRECT	GO:0034123~positive regulation of toll-like receptor signaling pathway	2	0.588235	0.0743332	PIK3AP1, TLR2	309	5	20094	26.0117	1	0.786722	0.772661
GOTERM_BP_DIRECT	GO:0032649~regulation of interferon-gamma production	2	0.588235	0.0743332	RIPK3, ISG15	309	5	20094	26.0117	1	0.786722	0.772661
GOTERM_BP_DIRECT	GO:0006742~NADP catabolic process	2	0.588235	0.0743332	NCF1, NCF2	309	5	20094	26.0117	1	0.786722	0.772661
GOTERM_BP_DIRECT	GO:1903052~positive regulation of proteolysis involved in cellular protein catabolic process	2	0.588235	0.0743332	LAPTM5, CTSC	309	5	20094	26.0117	1	0.786722	0.772661
GOTERM_BP_DIRECT	GO:0034154~toll-like receptor 7 signaling pathway	2	0.588235	0.0743332	UNC93B1, PIK3AP1	309	5	20094	26.0117	1	0.786722	0.772661
GOTERM_BP_DIRECT	GO:0071221~cellular response to bacterial lipopeptide	2	0.588235	0.0743332	CD36, TLR2	309	5	20094	26.0117	1	0.786722	0.772661
GOTERM_BP_DIRECT	GO:0071356~cellular response to tumor necrosis factor	6	1.76471	0.0744197	CCL12, CCL7, CCL4, XCL1, RORA, CCL21A	309	146	20094	2.67243	1	0.786722	0.772661
GOTERM_BP_DIRECT	GO:0050830~defense response to Gram-positive bacterium	7	2.05882	0.0757165	NCF1, LYZ2, CD36, PGLYRP1, MPEG1, MYO1F, TLR2	309	192	20094	2.37085	1	0.79676	0.78252
GOTERM_BP_DIRECT	GO:0070527~platelet aggregation	3	0.882353	0.0769318	PLEK, PTPN6, FERMT3	309	30	20094	6.50291	1	0.805852	0.791449
GOTERM_BP_DIRECT	GO:0042098~T cell proliferation	4	1.17647	0.0807209	SASH3, IL20RB, PTPN6, CD37	309	66	20094	3.94116	1	0.837695	0.822723
GOTERM_BP_DIRECT	GO:1900745~positive regulation of p38MAPK cascade	3	0.882353	0.0814325	SPI1, NCF1, GADD45G	309	31	20094	6.29314	1	0.837695	0.822723
GOTERM_BP_DIRECT	GO:0002009~morphogenesis of an epithelium	3	0.882353	0.0814325	HHEX, SOX8, KRT10	309	31	20094	6.29314	1	0.837695	0.822723
GOTERM_BP_DIRECT	GO:0021537~telencephalon development	3	0.882353	0.0814325	CDH2, LHX1, AVPR1A	309	31	20094	6.29314	1	0.837695	0.822723
GOTERM_BP_DIRECT	GO:0043066~negative regulation of apoptotic process	16	4.70588	0.0821327	CSF1R, CD74, NQO1, CDKN1A, PLAUR, AGAP2, TREM2, TRIAP1, AIF1, MT3, DAB2, CCND2, SPP1, CTSH, SOX8, D1PAS1	309	657	20094	1.58366	1	0.841127	0.826094
GOTERM_BP_DIRECT	GO:0032526~response to retinoic acid	4	1.17647	0.0835907	ADH1, TRIML2, EU599041, CTSH	309	67	20094	3.88234	1	0.852253	0.837021
GOTERM_BP_DIRECT	GO:0045893~positive regulation of transcription, DNA-templated	17	5	0.0841054	CD74, SPI1, CITED1, NCF1, TRF, RORA, MYRFL, MT3, UCHL5, HHEX, NR5A2, LHX1, FEV, SPP1, SOX8, APOE, SKAP1	309	712	20094	1.55266	1	0.853707	0.838449
GOTERM_BP_DIRECT	GO:0034341~response to interferon-gamma	3	0.882353	0.0860122	CD74, CITED1, SLC11A1	309	32	20094	6.09648	1	0.860496	0.845117
GOTERM_BP_DIRECT	GO:0042158~lipoprotein biosynthetic process	2	0.588235	0.0885254	APOBEC1, APOE	309	6	20094	21.6764	1	0.860496	0.845117
GOTERM_BP_DIRECT	GO:0002457~T cell antigen processing and presentation	2	0.588235	0.0885254	UNC93B1, ICAM1	309	6	20094	21.6764	1	0.860496	0.845117
GOTERM_BP_DIRECT	GO:0034136~negative regulation of toll-like receptor 2 signaling pathway	2	0.588235	0.0885254	LYN, TREM2	309	6	20094	21.6764	1	0.860496	0.845117
GOTERM_BP_DIRECT	GO:0031133~regulation of axon diameter	2	0.588235	0.0885254	NEFL, NEFM	309	6	20094	21.6764	1	0.860496	0.845117
GOTERM_BP_DIRECT	GO:0010815~bradykinin catabolic process	2	0.588235	0.0885254	CTSH, CPN1	309	6	20094	21.6764	1	0.860496	0.845117
GOTERM_BP_DIRECT	GO:0034134~toll-like receptor 2 signaling pathway	2	0.588235	0.0885254	PIK3AP1, TLR2	309	6	20094	21.6764	1	0.860496	0.845117
GOTERM_BP_DIRECT	GO:1904141~positive regulation of microglial cell migration	2	0.588235	0.0885254	CX3CR1, TREM2	309	6	20094	21.6764	1	0.860496	0.845117
GOTERM_BP_DIRECT	GO:0070447~positive regulation of oligodendrocyte progenitor proliferation	2	0.588235	0.0885254	LYN, TRF	309	6	20094	21.6764	1	0.860496	0.845117
GOTERM_BP_DIRECT	GO:0045347~negative regulation of MHC class II biosynthetic process	2	0.588235	0.0885254	SPI1, PF4	309	6	20094	21.6764	1	0.860496	0.845117
GOTERM_BP_DIRECT	GO:0033674~positive regulation of kinase activity	4	1.17647	0.0894592	CSF1R, CD74, TREM2, AJUBA	309	69	20094	3.7698	1	0.862267	0.846856
GOTERM_BP_DIRECT	GO:1901224~positive regulation of NIK/NF-kappaB signaling	4	1.17647	0.0894592	LAPTM5, TREM2, D1PAS1, TLR2	309	69	20094	3.7698	1	0.862267	0.846856
GOTERM_BP_DIRECT	GO:0048714~positive regulation of oligodendrocyte differentiation	3	0.882353	0.0906675	TNFRSF1B, ZFP365, TLR2	309	33	20094	5.91174	1	0.86663	0.851141
GOTERM_BP_DIRECT	GO:0016339~calcium-dependent cell-cell adhesion via plasma membrane cell adhesion molecules	3	0.882353	0.0906675	CDH2, PCDH1, AJUBA	309	33	20094	5.91174	1	0.86663	0.851141
GOTERM_BP_DIRECT	GO:0008360~regulation of cell shape	6	1.76471	0.0924239	CSF1R, CCL12, CCL7, ITGA7, ARAP3, ICAM1	309	156	20094	2.50112	1	0.876428	0.860764
GOTERM_BP_DIRECT	GO:0071560~cellular response to transforming growth factor beta stimulus	4	1.17647	0.0924567	CX3CR1, DAB2, STAR, XCL1	309	70	20094	3.71595	1	0.876428	0.860764
GOTERM_BP_DIRECT	GO:0001782~B cell homeostasis	3	0.882353	0.0953951	SASH3, LYN, SPNS2	309	34	20094	5.73786	1	0.886907	0.871056
GOTERM_BP_DIRECT	GO:0018149~peptide cross-linking	3	0.882353	0.0953951	F13A1, KRT10, LOR	309	34	20094	5.73786	1	0.886907	0.871056
GOTERM_BP_DIRECT	GO:0070328~triglyceride homeostasis	3	0.882353	0.0953951	LPL, RORA, APOE	309	34	20094	5.73786	1	0.886907	0.871056
GOTERM_BP_DIRECT	GO:0070269~pyroptosis	3	0.882353	0.0953951	AIM2, GZMA, TREM2	309	34	20094	5.73786	1	0.886907	0.871056
GOTERM_BP_DIRECT	GO:0048839~inner ear development	4	1.17647	0.0954952	C1QB, HPCA, H2-K1, CXCL14	309	71	20094	3.66361	1	0.886907	0.871056
GOTERM_BP_DIRECT	GO:0045785~positive regulation of cell adhesion	4	1.17647	0.0985743	PTGER4, APBB1IP, DAB2, SKAP1	309	72	20094	3.61273	1	0.894054	0.878075
