# Supplementary material for: SRSF10 is essential for progenitor spermatogonia expansion by regulating alternative splicing
Source: eLife. 2022 Nov 10;11:e78211. doi: 10.7554/eLife.78211 (PMC9648972; doi:10.7554/eLife.78211)
Supplement: Figure 8—figure supplement 3—source data 1. [file elife-78211-fig8-figsupp3-data1.zip]

Archive with 22 entries (22 files):
- Figure 8-figure supplement 3-source data 1/Ccna2-labeled gel.jpg
- Figure 8-figure supplement 3-source data 1/Ccna2-raw data.1sc
- Figure 8-figure supplement 3-source data 1/Ccna2-uncropped and unedited gel.jpg
- Figure 8-figure supplement 3-source data 1/ccne2-labeled gel.tif
- Figure 8-figure supplement 3-source data 1/Ccne2-raw data.1sc
- Figure 8-figure supplement 3-source data 1/Ccne2-uncropped and unedited gel.jpg
- Figure 8-figure supplement 3-source data 1/Cdc7-labeled gel.tif
- Figure 8-figure supplement 3-source data 1/Cdc7-raw data.1sc
- Figure 8-figure supplement 3-source data 1/Cdc7-uncropped and unedited gel.jpg
- Figure 8-figure supplement 3-source data 1/Dazl-labeled gel.jpg
- Figure 8-figure supplement 3-source data 1/Dazl-raw data.1sc
- Figure 8-figure supplement 3-source data 1/Dazl-uncropped and unedited gel.jpg
- Figure 8-figure supplement 3-source data 1/Exo1-labeled gel.tif
- Figure 8-figure supplement 3-source data 1/Kat7-labeled gel.tif
- Figure 8-figure supplement 3-source data 1/Kat7-raw data.1sc
- Figure 8-figure supplement 3-source data 1/Kat7-uncropped and unedited gel.jpg
- Figure 8-figure supplement 3-source data 1/Ret and Exo1-raw data.1sc
- Figure 8-figure supplement 3-source data 1/Ret and Exo1-uncropped and unedited gel.jpg
- Figure 8-figure supplement 3-source data 1/Ret-labeled gel.jpg
- Figure 8-figure supplement 3-source data 1/Zfp207-labeled gel.jpg
- Figure 8-figure supplement 3-source data 1/Zfp207-raw data.1sc
- Figure 8-figure supplement 3-source data 1/Zfp207-uncropped and unedited gel.jpg
